# Supplementary material for: Use of past care markers in risk-adjustment: accounting for systematic differences across providers
Source: Eur J Health Econ. 2021 Jul 31;23(1):133–51. doi: 10.1007/s10198-021-01350-9 (PMC8882116; doi:10.1007/s10198-021-01350-9)
Supplement: Supplementary file 1 — Supplementary file1 (XLSX 214 KB) [file 10198_2021_1350_MOESM1_ESM.xlsx]

## Sheet: Table AIII
Table AIII. Full set of coefficients from alternative models (Excel file for online appendix)
Model	(1)	(2)	(3)	(4)	Oster bound	(5)	(6)	(7)	(8)	Oster bound	(9)	(10)	Oster bound	(11)	(12)	Oster bound	13	14	15	16
					M4-M2					M8-M6			M10-M2			M12-M6
Variables
Person, GP practice and area level need and supply	X	X	X	X		X	X	X	X		X	X		X	X		X	X	X	X
CCG dummies (FE)	X	X	X	X							X	X					X	X	X	X
STP dummies (FE)						X	X	X	X					X	X
Mental Health diagnoses flags		X		X			X		X			X			X			X		X
Mental Health Trusts users % GP list			X	X				X	X										X	X
Mental Health Trusts (any) users %GP list											X	X		X	X
Mental Health Trusts users % GP users (any Trust)											X	X		X	X
Mental Health Trusts users % CCG users (any Trust)
Removed CCGs mapping to providers with incomplete use reporting (10L, 00V, 01Y, 00Y, 01V, 01D, 99A )																	X	X	X	X
* p<0.05 ** p<0.01 *** p<0.001, t-statistic in parentheses
Observations	21319709	21319709	21319709	21319709		21319709	21319709	21319709	21319709		21319709	21319709		21319709	21319709		20,734,805	20,734,805	20,734,805	20,734,805
Adjusted R-squared	0.0073	0.2746	0.0075	0.2747		0.0073	0.2746	0.0076	0.2748		0.0075	0.2747		0.2671	0.2748		0.0078	0.2779	0.0080	0.2780
Within R2	0.0073	0.2746	0.0075	0.2747		0.0073	0.2746	0.0076	0.2748		0.0075	0.2747		0.0076	0.2748
Between R2	0.1758	0.6102	0.6562	0.8098		0.1005	0.6894	0.6293	0.8546		0.0779	0.1888		0.0058	0.0386
Overall R2	0.0074	0.2747	0.0077	0.275		0.0074	0.2747	0.0078	0.275		0.0058	0.2732		0.0068	0.2742
GP Practice level R2
Estimatiuon sample	0.723	0.8101	0.8078	0.8648		0.655	0.7536	0.7853	0.8513		0.7858	0.8532		0.8363	0.8383
Verification sample	0.7203	0.8155	0.7929	0.8481		0.6891	0.7957	0.7997	0.8592		0.764	0.8379		0.8505	0.8549
All	0.5149	0.7251	0.5175	0.7244		0.5198	0.7267	0.5183	0.7251		0.518	0.7243		0.7198	0.7247
Constant	-1.074	-4.190	-18.984	1.028		25.399***	15.581***	6.091	13.036**		-94.046***	-45.876*		32.374*	31.411*		-3.139	-4.357	-19.646	0.692
	(-0.246)	(-1.143)	(-1.695)	(0.102)		(9.387)	(6.893)	(1.126)	(2.849)		(-3.651)	(-1.963)		(2.154)	(2.103)		(-0.711)	(-1.177)	(-1.753)	(0.069)
Age band (an gender)
20-24 years Female (base)
20-24 years # Male	11.649***	-2.112	11.811***	-2.069	-2.026	11.672***	-2.076	11.791***	-2.089	-2.102	11.714***	-2.067	-2.13	11.698***	-2.109	-2.142	11.949***	-2.023	12.098***	-1.983
	(5.140)	(-1.147)	(5.213)	(-1.124)		(5.151)	(-1.127)	(5.205)	(-1.135)		(5.169)	(-1.122)		(5.163)	(-1.145)		(5.168)	(-1.079)	(5.235)	(-1.058)
25-29 years # Female	-0.634	0.290	-0.455	0.315	0.34	-0.744	0.064	-0.428	0.445	0.826	-0.413	0.458	0.2228	-0.526	0.483	0.902	-0.464	0.341	-0.269	0.376
	(-0.328)	(0.182)	(-0.235)	(0.197)		(-0.385)	(0.040)	(-0.222)	(0.279)		(-0.214)	(0.287)		(-0.272)	(0.303)		(-0.235)	(0.209)	(-0.136)	(0.231)
25-29 years # Male	12.308***	-2.243	12.574***	-2.239	-2.235	12.200***	-2.541	12.612***	-2.159	-1.777	12.541***	-2.126	-2.2898	12.467***	-2.141	-1.741	12.367***	-2.416	12.641***	-2.406
	(5.372)	(-1.192)	(5.487)	(-1.190)		(5.329)	(-1.351)	(5.507)	(-1.148)		(5.474)	(-1.130)		(5.443)	(-1.138)		(5.304)	(-1.264)	(5.421)	(-1.259)
30-34 years # Female	8.095***	0.126	8.312***	0.159	0.192	8.097***	0.052	8.340***	0.325	0.598	8.329***	0.291	0.06	8.211***	0.333	0.614	8.041***	0.064	8.277***	0.105
	(4.155)	(0.078)	(4.266)	(0.099)		(4.160)	(0.032)	(4.284)	(0.202)		(4.274)	(0.181)		(4.217)	(0.208)		(4.047)	(0.039)	(4.165)	(0.064)
30-34 years # Male	12.865***	-3.273	13.196***	-3.275	-3.277	12.794***	-3.494	13.238***	-3.117	-2.74	13.183***	-3.136	-3.3278	13.068***	-3.116	-2.738	12.926***	-3.143	13.283***	-3.131
	(5.757)	(-1.773)	(5.906)	(-1.774)		(5.729)	(-1.894)	(5.928)	(-1.689)		(5.899)	(-1.698)		(5.850)	(-1.688)		(5.682)	(-1.675)	(5.839)	(-1.670)
35-39 years # Female	17.395***	1.513	17.607***	1.541	1.569	17.502***	1.536	17.693***	1.683	1.83	17.617***	1.660	1.4542	17.545***	1.677	1.818	17.533***	1.569	17.765***	1.608
	(8.771)	(0.921)	(8.877)	(0.938)		(8.828)	(0.935)	(8.923)	(1.025)		(8.881)	(1.010)		(8.847)	(1.021)		(8.656)	(0.936)	(8.770)	(0.959)
35-39 years # Male	13.812***	-5.170**	14.089***	-5.172**	-5.174	13.914***	-5.208**	14.223***	-4.998**	-4.788	14.137***	-5.030**	-5.226	14.062***	-5.012**	-4.816	13.632***	-5.556**	13.936***	-5.541**
	(6.123)	(-2.745)	(6.246)	(-2.746)		(6.168)	(-2.765)	(6.304)	(-2.653)		(6.268)	(-2.671)		(6.233)	(-2.661)		(5.950)	(-2.909)	(6.083)	(-2.901)
40-44 years # Female	22.411***	1.438	22.547***	1.442	1.446	22.549***	1.490	22.692***	1.541	1.592	22.551***	1.530	1.4012	22.541***	1.522	1.554	22.554***	1.265	22.695***	1.273
	(11.201)	(0.875)	(11.269)	(0.877)		(11.272)	(0.907)	(11.345)	(0.937)		(11.267)	(0.930)		(11.267)	(0.926)		(11.073)	(0.757)	(11.143)	(0.762)
40-44 years # Male	14.076***	-6.754***	14.297***	-6.755***	-6.756	14.288***	-6.698***	14.470***	-6.611***	-6.524	14.353***	-6.620***	-6.8076	14.343***	-6.612***	-6.526	13.787***	-7.273***	14.024***	-7.260***
	(6.582)	(-3.813)	(6.687)	(-3.813)		(6.681)	(-3.781)	(6.767)	(-3.732)		(6.711)	(-3.736)		(6.706)	(-3.731)		(6.349)	(-4.056)	(6.460)	(-4.050)
45-49 years # Female	13.703***	0.048	13.809***	0.050	0.052	13.875***	0.110	13.944***	0.079	0.048	13.779***	0.111	0.0228	13.755***	0.035	-0.04	13.879***	0.065	13.975***	0.070
	(7.096)	(0.030)	(7.153)	(0.031)		(7.186)	(0.070)	(7.223)	(0.050)		(7.134)	(0.070)		(7.123)	(0.022)		(7.052)	(0.040)	(7.102)	(0.043)
45-49 years # Male	2.694	-10.101***	2.851	-10.113***	-10.125	2.958	-10.063***	3.005	-10.049***	-10.035	2.850	-10.032***	-10.1286	2.828	-10.084***	-10.105	2.852	-10.114***	3.004	-10.119***
	(1.357)	(-6.104)	(1.436)	(-6.113)		(1.489)	(-6.081)	(1.514)	(-6.076)		(1.435)	(-6.061)		(1.424)	(-6.095)		(1.409)	(-6.008)	(1.484)	(-6.012)
50-54 years # Female	3.362	-2.872	3.515	-2.820	-2.768	3.558	-2.750	3.624	-2.842	-2.934	3.457	-2.800	-2.9008	3.387	-2.927	-3.104	3.489	-2.958	3.627	-2.906
	(1.723)	(-1.786)	(1.802)	(-1.754)		(1.824)	(-1.711)	(1.858)	(-1.768)		(1.772)	(-1.741)		(1.736)	(-1.820)		(1.754)	(-1.807)	(1.824)	(-1.775)
50-54 years # Male	-8.280***	-10.637***	-8.151***	-10.646***	-10.655	-8.033***	-10.505***	-8.009***	-10.623***	-10.741	-8.176***	-10.605***	-10.6498	-8.217***	-10.694***	-10.883	-8.437***	-10.852***	-8.316***	-10.858***
	(-4.195)	(-6.481)	(-4.132)	(-6.488)		(-4.070)	(-6.401)	(-4.060)	(-6.474)		(-4.142)	(-6.459)		(-4.164)	(-6.516)		(-4.205)	(-6.516)	(-4.147)	(-6.521)
55-59 years # Female	-11.244***	-3.541*	-11.087***	-3.474*	-3.407	-11.134***	-3.396*	-11.037***	-3.549*	-3.702	-11.167***	-3.483*	-3.5642	-11.301***	-3.659*	-3.922	-10.924***	-3.258	-10.788***	-3.195
	(-5.545)	(-2.100)	(-5.466)	(-2.060)		(-5.495)	(-2.016)	(-5.447)	(-2.106)		(-5.505)	(-2.065)		(-5.575)	(-2.171)		(-5.270)	(-1.893)	(-5.204)	(-1.856)
55-59 years # Male	-19.705***	-9.530***	-19.567***	-9.544***	-9.558	-19.470***	-9.346***	-19.459***	-9.571***	-9.796	-19.619***	-9.521***	-9.5336	-19.686***	-9.650***	-9.954	-19.818***	-9.662***	-19.692***	-9.678***
	(-9.505)	(-5.492)	(-9.441)	(-5.501)		(-9.394)	(-5.387)	(-9.395)	(-5.520)		(-9.463)	(-5.485)		(-9.502)	(-5.565)		(-9.381)	(-5.479)	(-9.326)	(-5.490)
60-64 years # Female	-29.553***	-11.673***	-29.366***	-11.566***	-11.459	-29.486***	-11.509***	-29.320***	-11.649***	-11.789	-29.479***	-11.608***	-11.699	-29.623***	-11.804***	-12.099	-29.582***	-11.563***	-29.420***	-11.456***
	(-14.751)	(-7.043)	(-14.654)	(-6.975)		(-14.728)	(-6.949)	(-14.646)	(-7.031)		(-14.714)	(-7.002)		(-14.796)	(-7.126)		(-14.483)	(-6.854)	(-14.400)	(-6.787)
60-64 years # Male	-28.879***	-9.605***	-28.665***	-9.539***	-9.473	-28.777***	-9.453***	-28.610***	-9.610***	-9.767	-28.751***	-9.530***	-9.635	-28.875***	-9.716***	-9.979	-28.919***	-9.437***	-28.726***	-9.369***
	(-13.255)	(-5.195)	(-13.154)	(-5.157)		(-13.219)	(-5.116)	(-13.140)	(-5.200)		(-13.193)	(-5.152)		(-13.259)	(-5.256)		(-13.022)	(-5.017)	(-12.932)	(-4.978)
65-69 years # Female	-26.904***	-9.783***	-26.666***	-9.624***	-9.465	-26.809***	-9.658***	-26.633***	-9.748***	-9.838	-26.819***	-9.683***	-9.823	-26.963***	-9.913***	-10.168	-26.880***	-9.675***	-26.680***	-9.520***
	(-12.200)	(-5.336)	(-12.089)	(-5.246)		(-12.167)	(-5.272)	(-12.088)	(-5.320)		(-12.159)	(-5.280)		(-12.236)	(-5.411)		(-11.938)	(-5.178)	(-11.847)	(-5.092)
65-69 years # Male	-29.310***	-8.787***	-29.110***	-8.669***	-8.551	-29.235***	-8.630***	-29.053***	-8.759***	-8.888	-29.213***	-8.696***	-8.8234	-29.342***	-8.906***	-9.182	-29.466***	-8.670***	-29.294***	-8.550***
	(-12.851)	(-4.565)	(-12.759)	(-4.501)		(-12.828)	(-4.487)	(-12.746)	(-4.552)		(-12.804)	(-4.516)		(-12.872)	(-4.630)		(-12.692)	(-4.436)	(-12.614)	(-4.372)
70-74 years # Female	-22.276***	-9.537***	-22.038***	-9.335***	-9.133	-22.167***	-9.433***	-22.031***	-9.482***	-9.531	-22.199***	-9.429***	-9.5802	-22.380***	-9.693***	-9.953	-21.942***	-9.142***	-21.744***	-8.942***
	(-8.592)	(-4.413)	(-8.499)	(-4.318)		(-8.554)	(-4.367)	(-8.504)	(-4.390)		(-8.562)	(-4.362)		(-8.636)	(-4.487)		(-8.271)	(-4.136)	(-8.196)	(-4.044)
70-74 years # Male	-25.000***	-6.435**	-24.743***	-6.266**	-6.097	-24.894***	-6.366**	-24.731***	-6.390**	-6.414	-24.916***	-6.330**	-6.477	-25.069***	-6.569**	-6.772	-24.749***	-5.753*	-24.537***	-5.586*
	(-9.390)	(-2.836)	(-9.289)	(-2.759)		(-9.353)	(-2.806)	(-9.288)	(-2.815)		(-9.358)	(-2.789)		(-9.418)	(-2.895)		(-9.085)	(-2.478)	(-9.004)	(-2.405)
75-79 years # Female	-22.759***	-10.890***	-22.513***	-10.674***	-10.458	-22.566***	-10.673***	-22.534***	-10.842***	-11.011	-22.730***	-10.818***	-10.9188	-22.959***	-11.112***	-11.551	-22.510***	-10.525***	-22.299***	-10.312***
	(-7.646)	(-4.313)	(-7.561)	(-4.226)		(-7.587)	(-4.230)	(-7.576)	(-4.296)		(-7.638)	(-4.286)		(-7.720)	(-4.405)		(-7.391)	(-4.078)	(-7.320)	(-3.993)
75-79 years # Male	-20.010***	-8.481***	-19.835***	-8.381**	-8.281	-19.853***	-8.340**	-19.827***	-8.516***	-8.692	-20.002***	-8.446***	-8.495	-20.184***	-8.707***	-9.074	-19.973***	-8.471**	-19.848***	-8.383**
	(-6.782)	(-3.330)	(-6.721)	(-3.289)		(-6.731)	(-3.275)	(-6.722)	(-3.344)		(-6.778)	(-3.316)		(-6.843)	(-3.419)		(-6.641)	(-3.271)	(-6.598)	(-3.236)
80-84 years # Female	-28.491***	-17.603***	-28.236***	-17.347***	-17.091	-28.195***	-17.273***	-28.309***	-17.566***	-17.859	-28.455***	-17.506***	-17.6418	-28.761***	-17.858***	-18.443	-27.945***	-16.943***	-27.708***	-16.686***
	(-8.479)	(-6.081)	(-8.402)	(-5.990)		(-8.397)	(-5.971)	(-8.434)	(-6.074)		(-8.471)	(-6.049)		(-8.568)	(-6.175)		(-8.129)	(-5.725)	(-8.060)	(-5.637)
80-84 years # Male	-6.222	3.249	-5.964	3.416	3.583	-6.007	3.498	-6.010	3.226	2.954	-6.210	3.289	3.233	-6.485	2.966	2.434	-6.835	3.060	-6.612	3.223
	(-1.572)	(0.943)	(-1.506)	(0.991)		(-1.518)	(1.016)	(-1.519)	(0.937)		(-1.569)	(0.955)		(-1.639)	(0.862)		(-1.700)	(0.876)	(-1.644)	(0.922)
85 years or older # Female	-91.770***	-34.231***	-91.622***	-34.043***	-33.855	-91.317***	-33.763***	-91.711***	-34.290***	-34.817	-91.882***	-34.199***	-34.2438	-92.170***	-34.580***	-35.397	-92.499***	-33.934***	-92.369***	-33.753***
	(-30.184)	(-12.841)	(-30.133)	(-12.770)		(-30.092)	(-12.684)	(-30.213)	(-12.882)		(-30.236)	(-12.836)		(-30.370)	(-12.996)		(-29.714)	(-12.443)	(-29.672)	(-12.377)
85 years or older # Male	-51.301***	-17.466***	-51.257***	-17.479***	-17.492	-50.775***	-17.024***	-51.271***	-17.666***	-18.308	-51.497***	-17.551***	-17.432	-51.753***	-17.899***	-18.774	-51.807***	-17.420***	-51.800***	-17.440***
	(-14.235)	(-5.438)	(-14.225)	(-5.441)		(-14.102)	(-5.305)	(-14.242)	(-5.504)		(-14.294)	(-5.466)		(-14.376)	(-5.579)		(-14.095)	(-5.320)	(-14.096)	(-5.326)
Ethnicity
White British(Base)
Irish	33.920***	5.690	33.914***	5.628	5.566	33.655***	3.790	33.770***	5.451	7.112	34.509***	5.767	5.6592	33.926***	5.464	7.138	34.767***	5.979	34.814***	5.916
	(5.076)	(1.030)	(5.076)	(1.019)		(5.035)	(0.686)	(5.053)	(0.987)		(5.165)	(1.044)		(5.077)	(0.989)		(5.086)	(1.060)	(5.094)	(1.048)
Any other White background	-24.768***	-13.151***	-24.562***	-13.175***	-13.199	-26.231***	-15.209***	-24.047***	-12.562***	-9.915	-24.360***	-12.926***	-13.241	-23.965***	-12.513***	-9.817	-24.892***	-13.309***	-24.628***	-13.301***
	(-13.205)	(-8.236)	(-13.078)	(-8.238)		(-14.100)	(-9.606)	(-12.879)	(-7.903)		(-12.963)	(-8.080)		(-12.807)	(-7.857)		(-13.129)	(-8.252)	(-12.973)	(-8.234)
White and Black Caribbean	139.081***	37.990**	140.276***	38.499**	39.008	139.747***	36.102**	140.200***	39.269**	42.436	140.319***	38.424**	37.8164	140.501***	39.055**	42.008	140.838***	38.699**	141.912***	39.165**
	(8.456)	(2.722)	(8.531)	(2.760)		(8.505)	(2.589)	(8.529)	(2.816)		(8.532)	(2.754)		(8.547)	(2.800)		(8.390)	(2.720)	(8.457)	(2.753)
White and Black African	52.546**	6.484	53.718**	6.565	6.646	54.305**	7.677	53.815**	7.464	7.251	53.928**	6.746	6.3792	54.009**	7.452	7.227	51.620**	5.550	52.426**	5.550
	(2.960)	(0.434)	(3.026)	(0.439)		(3.062)	(0.514)	(3.033)	(0.500)		(3.038)	(0.451)		(3.044)	(0.499)		(2.853)	(0.365)	(2.897)	(0.365)
White and Asian	79.059***	41.517**	79.916***	41.493**	41.469	81.965***	44.013**	80.260***	41.859**	39.705	79.812***	41.450**	41.5438	79.803***	41.515**	39.017	79.193***	43.855**	80.018***	43.877**
	(4.317)	(2.611)	(4.365)	(2.610)		(4.483)	(2.772)	(4.385)	(2.634)		(4.359)	(2.607)		(4.359)	(2.612)		(4.252)	(2.709)	(4.297)	(2.711)
Any other mixed background	17.242*	-11.452	17.851*	-11.456	-11.46	16.493*	-11.986	16.716*	-10.880	-9.774	17.760*	-11.652	-11.372	16.544*	-11.263	-10.54	17.700*	-11.313	18.208*	-11.317
	(2.230)	(-1.769)	(2.309)	(-1.769)		(2.137)	(-1.855)	(2.166)	(-1.683)		(2.297)	(-1.799)		(2.143)	(-1.742)		(2.252)	(-1.721)	(2.317)	(-1.721)
Indian	-24.136***	-20.448***	-21.811***	-20.591***	-20.734	-23.735***	-21.132***	-22.432***	-21.137***	-21.142	-23.556***	-22.210***	-19.7432	-24.689***	-23.157***	-25.182	-23.814***	-20.324***	-21.438***	-20.392***
	(-8.648)	(-8.568)	(-7.738)	(-8.529)		(-8.769)	(-9.136)	(-8.162)	(-8.983)		(-8.342)	(-9.188)		(-8.914)	(-9.768)		(-8.458)	(-8.449)	(-7.538)	(-8.379)
Pakistani	-19.175***	-17.668***	-15.173***	-16.334***	-15	-17.488***	-11.704***	-13.135***	-15.014***	-18.324	-14.973***	-17.689***	-17.6596	-13.893***	-16.850***	-21.996	-17.919***	-16.523***	-13.604***	-14.806***
	(-5.101)	(-5.462)	(-3.990)	(-4.998)		(-4.870)	(-3.780)	(-3.595)	(-4.771)		(-3.906)	(-5.367)		(-3.755)	(-5.292)		(-4.503)	(-4.841)	(-3.383)	(-4.300)
Bangladeshi	-25.510***	-27.371***	-23.162***	-26.642***	-25.913	-31.365***	-42.277***	-19.660**	-26.267***	-10.257	-22.872***	-27.167***	-27.4526	-18.617**	-26.276***	-10.275	-25.170***	-26.753***	-22.584***	-26.094***
	(-4.102)	(-5.251)	(-3.719)	(-5.104)		(-5.302)	(-8.525)	(-3.249)	(-5.194)		(-3.668)	(-5.197)		(-3.078)	(-5.194)		(-3.782)	(-4.810)	(-3.390)	(-4.688)
Any other Asian background	-8.953*	-13.445***	-6.963	-13.157***	-12.869	-9.397*	-15.261***	-7.646	-13.845***	-12.429	-7.937	-14.002***	-13.2222	-8.895*	-14.939***	-14.617	-9.361*	-14.112***	-7.362	-13.762***
	(-2.178)	(-3.854)	(-1.691)	(-3.765)		(-2.305)	(-4.409)	(-1.870)	(-3.989)		(-1.928)	(-4.006)		(-2.176)	(-4.305)		(-2.277)	(-4.049)	(-1.788)	(-3.942)
Caribbean	131.007***	42.795***	133.693***	43.854***	44.913	127.599***	35.142***	132.961***	44.089***	53.036	134.009***	43.374***	42.5634	133.208***	43.439***	51.736	131.399***	42.728***	134.220***	43.804***
	(16.948)	(6.672)	(17.293)	(6.841)		(16.613)	(5.515)	(17.227)	(6.890)		(17.326)	(6.763)		(17.251)	(6.786)		(16.899)	(6.625)	(17.259)	(6.796)
African	28.286***	0.263	29.735***	1.164	2.065	27.576***	-4.784	29.818***	1.774	8.332	30.306***	1.046	-0.0502	30.542***	1.679	8.142	28.714***	-0.133	30.126***	0.790
	(5.391)	(0.060)	(5.653)	(0.266)		(5.309)	(-1.108)	(5.709)	(0.408)		(5.761)	(0.239)		(5.834)	(0.386)		(5.414)	(-0.030)	(5.665)	(0.179)
Any other Black background	123.362***	0.764	124.854***	1.896	3.028	117.941***	-10.815	124.726***	2.678	16.171	125.095***	1.436	0.4952	125.139***	2.062	14.939	124.941***	1.001	126.248***	2.117
	(14.591)	(0.111)	(14.768)	(0.275)		(14.062)	(-1.581)	(14.767)	(0.389)		(14.785)	(0.208)		(14.803)	(0.299)		(14.570)	(0.143)	(14.723)	(0.303)
Chinese	-50.020***	-25.062***	-49.287***	-25.191***	-25.32	-51.431***	-26.846***	-49.345***	-25.048***	-23.25	-49.316***	-25.145***	-25.0288	-49.721***	-25.149***	-23.452	-51.011***	-25.795***	-50.418***	-25.974***
	(-10.308)	(-6.313)	(-10.146)	(-6.337)		(-10.620)	(-6.775)	(-10.185)	(-6.318)		(-10.163)	(-6.332)		(-10.263)	(-6.344)		(-10.422)	(-6.480)	(-10.289)	(-6.516)
Any other ethnic group	-19.765***	-10.955***	-18.620***	-10.779***	-10.603	-20.247***	-12.497***	-17.881***	-9.757***	-7.017	-18.450***	-10.789***	-11.0214	-18.085***	-10.124***	-7.751	-19.279***	-10.804***	-18.225***	-10.618***
	(-6.260)	(-4.069)	(-5.895)	(-4.003)		(-6.449)	(-4.669)	(-5.691)	(-3.643)		(-5.837)	(-4.003)		(-5.749)	(-3.776)		(-6.021)	(-3.962)	(-5.689)	(-3.892)
Household Type
Care home	437.190***	18.354	436.937***	19.632	20.91	437.514***	18.390	436.838***	19.809	21.228	436.140***	18.460	18.3116	436.260***	18.605	18.82	446.195***	20.845	446.027***	22.171
	(32.624)	(1.580)	(32.597)	(1.688)		(32.645)	(1.583)	(32.593)	(1.704)		(32.549)	(1.589)		(32.560)	(1.602)		(32.444)	(1.751)	(32.421)	(1.860)
Missing	59.199***	25.735***	59.225***	26.043***	26.351	58.542***	25.526***	59.280***	26.265***	27.004	59.318***	25.910***	25.665	59.419***	26.162***	26.798	59.530***	25.885***	59.572***	26.202***
	(25.853)	(13.490)	(25.855)	(13.643)		(25.679)	(13.430)	(25.924)	(13.781)		(25.904)	(13.581)		(25.971)	(13.723)		(25.645)	(13.410)	(25.656)	(13.569)
Multi-adult	-9.195***	-1.096	-9.110***	-1.137	-1.178	-9.260***	-1.064	-9.247***	-1.253	-1.442	-9.207***	-1.222	-1.0456	-9.345***	-1.317	-1.57	-9.251***	-1.055	-9.165***	-1.103
	(-11.146)	(-1.564)	(-11.042)	(-1.622)		(-11.254)	(-1.523)	(-11.224)	(-1.791)		(-11.161)	(-1.744)		(-11.348)	(-1.884)		(-11.008)	(-1.482)	(-10.905)	(-1.550)
Multi-adult-child	-39.982***	-8.920***	-39.761***	-8.898***	-8.876	-39.706***	-8.605***	-39.820***	-9.019***	-9.433	-39.889***	-9.017***	-8.8812	-40.017***	-9.145***	-9.685	-40.372***	-8.783***	-40.148***	-8.763***
	(-41.220)	(-10.998)	(-40.969)	(-10.965)		(-41.128)	(-10.666)	(-41.176)	(-11.166)		(-41.103)	(-11.118)		(-41.384)	(-11.329)		(-40.780)	(-10.632)	(-40.533)	(-10.603)
Multi-child	-37.873**	-22.199	-37.547**	-22.308	-22.417	-36.873**	-21.228	-37.316**	-22.301	-23.374	-37.909**	-22.346	-22.1402	-37.842**	-22.338	-23.448	-38.188**	-22.364	-37.831**	-22.439
	(-3.080)	(-1.493)	(-3.058)	(-1.502)		(-3.003)	(-1.428)	(-3.042)	(-1.502)		(-3.083)	(-1.503)		(-3.081)	(-1.503)		(-2.995)	(-1.451)	(-2.971)	(-1.457)
Other communal	145.955***	118.624***	146.814***	118.867***	119.11	144.026***	116.896***	146.375***	118.434***	119.972	146.681***	118.692***	118.597	146.129***	118.285***	119.674	146.774***	119.219***	147.645***	119.485***
	(19.198)	(17.126)	(19.336)	(17.182)		(19.029)	(16.951)	(19.330)	(17.166)		(19.294)	(17.135)		(19.262)	(17.112)		(19.058)	(17.002)	(19.196)	(17.061)
Single parent	-21.879***	0.437	-21.878***	0.465	0.493	-21.262***	1.113	-21.792***	0.393	-0.327	-22.007***	0.357	0.469	-21.969***	0.280	-0.553	-22.243***	0.566	-22.251***	0.589
	(-13.590)	(0.325)	(-13.588)	(0.346)		(-13.221)	(0.829)	(-13.546)	(0.293)		(-13.669)	(0.265)		(-13.659)	(0.209)		(-13.489)	(0.413)	(-13.492)	(0.429)
Single person	101.349***	25.595***	101.470***	25.626***	25.657	101.506***	25.661***	101.625***	25.778***	25.895	101.488***	25.677***	25.5622	101.627***	25.798***	25.935	102.508***	25.357***	102.643***	25.392***
	(73.089)	(22.901)	(73.194)	(22.945)		(73.185)	(22.958)	(73.306)	(23.089)		(73.198)	(22.989)		(73.313)	(23.109)		(72.457)	(22.297)	(72.569)	(22.344)
Two adult family	-42.897***	-6.823***	-42.885***	-6.753***	-6.683	-42.441***	-6.370***	-42.786***	-6.859***	-7.348	-42.890***	-6.815***	-6.8262	-42.895***	-6.937***	-7.504	-43.256***	-6.655***	-43.244***	-6.588***
	(-44.748)	(-8.559)	(-44.723)	(-8.468)		(-44.433)	(-8.017)	(-44.751)	(-8.630)		(-44.729)	(-8.547)		(-44.875)	(-8.734)		(-44.268)	(-8.211)	(-44.242)	(-8.124)
Two adults diff gender (base category)
Two adults same gender	29.742***	8.027***	29.895***	8.013***	7.999	29.739***	7.976***	29.957***	8.191***	8.406	29.850***	8.049***	8.0182	29.974***	8.224***	8.472	30.432***	8.305***	30.593***	8.290***
	(14.773)	(4.711)	(14.851)	(4.703)		(14.779)	(4.683)	(14.889)	(4.810)		(14.827)	(4.724)		(14.897)	(4.829)		(14.784)	(4.779)	(14.865)	(4.771)
Physical health
viral hepatitis (ICD-10 codes B15-B19)	286.099***	41.532	284.688***	41.392	41.252	286.428***	42.272	285.610***	41.762	41.252	285.746***	41.913	41.3796	285.899***	42.127	41.982	293.956***	43.471	292.618***	43.417
	(6.960)	(1.158)	(6.931)	(1.155)		(6.968)	(1.179)	(6.955)	(1.166)		(6.958)	(1.170)		(6.961)	(1.176)		(6.840)	(1.161)	(6.815)	(1.161)
symptoms and signs involving cognition, perception, emotional state and behaviour (ICD-10 codes R40-R46)	838.456***	96.113***	838.115***	96.194***	96.275	838.653***	96.424***	838.129***	96.239***	96.054	838.296***	96.293***	96.041	838.278***	96.304***	96.184	850.045***	96.970***	849.706***	97.055***
	(43.778)	(6.285)	(43.767)	(6.291)		(43.783)	(6.304)	(43.767)	(6.294)		(43.774)	(6.297)		(43.773)	(6.298)		(43.431)	(6.219)	(43.421)	(6.226)
poisoning by adverse effect of and under dosing of drugs, medicaments and biological substances (ICD-10 codes T36-T50)	1699.679***	129.124***	1698.611***	128.834***	128.544	1700.060***	129.465***	1698.618***	128.817***	128.169	1698.962***	129.111***	129.129	1698.841***	129.061***	128.657	1715.943***	113.522***	1714.887***	113.220***
	(44.202)	(4.223)	(44.189)	(4.215)		(44.207)	(4.234)	(44.188)	(4.214)		(44.196)	(4.224)		(44.191)	(4.222)		(43.898)	(3.658)	(43.886)	(3.649)
diabetes mellitus (ICD-10 codes E10-E14)	70.498***	12.735***	70.490***	12.772***	12.809	70.688***	12.839***	70.461***	12.773***	12.707	70.502***	12.774***	12.7194	70.544***	12.816***	12.793	70.727***	12.256***	70.735***	12.296***
	(17.522)	(3.757)	(17.522)	(3.769)		(17.571)	(3.789)	(17.518)	(3.770)		(17.525)	(3.770)		(17.537)	(3.782)		(17.234)	(3.552)	(17.239)	(3.564)
endocrine nutritional and metabolic diseases (ICD-10 codes E15-E90)	63.528***	16.975***	63.484***	16.932***	16.889	63.517***	17.501***	63.444***	16.875***	16.249	63.480***	16.902***	17.0042	63.354***	16.825***	16.149	64.579***	17.232***	64.539***	17.189***
	(19.332)	(6.203)	(19.321)	(6.188)		(19.343)	(6.400)	(19.320)	(6.171)		(19.317)	(6.176)		(19.291)	(6.152)		(19.224)	(6.176)	(19.215)	(6.161)
cerebrovascular diseases (ICD-10 codes I60-I69)	52.323***	21.027	52.102***	20.922	20.817	52.372***	20.515	51.891***	20.607	20.699	52.149***	20.996	21.0394	52.285***	20.762	21.009	50.823***	20.039	50.592***	19.927
	(4.167)	(1.917)	(4.150)	(1.907)		(4.172)	(1.870)	(4.134)	(1.879)		(4.153)	(1.914)		(4.165)	(1.893)		(3.976)	(1.795)	(3.958)	(1.785)
chronic lower respiratory diseases (ICD-10 codes J40-J47)	73.020***	16.588***	72.956***	16.588***	16.588	73.081***	16.784***	72.866***	16.558***	16.332	72.933***	16.574***	16.5936	72.878***	16.580***	16.376	73.761***	16.543***	73.692***	16.542***
	(24.192)	(6.585)	(24.175)	(6.587)		(24.210)	(6.662)	(24.146)	(6.575)		(24.167)	(6.581)		(24.149)	(6.583)		(23.944)	(6.450)	(23.925)	(6.451)
LSOA level
Time mins drive from MH Trust	-0.362***	-0.194***	-0.331***	-0.224***	-0.254	-0.135***	-0.152***	-0.213***	-0.145***	-0.138	-0.333***	-0.220***	-0.1836	-0.190***	-0.130***	-0.108	-0.370***	-0.196***	-0.335***	-0.225***
	(-10.078)	(-6.241)	(-8.774)	(-6.831)		(-5.339)	(-6.990)	(-7.217)	(-5.604)		(-8.701)	(-6.636)		(-6.478)	(-5.097)		(-10.230)	(-6.268)	(-8.830)	(-6.834)
Proportion receiving out of work benefit	266.678***	78.655***	269.048***	75.579***	72.503	245.298***	70.859***	248.947***	67.478***	64.097	259.054***	74.718***	80.2298	243.493***	69.279***	67.699	277.652***	83.219***	279.492***	80.111***
	(34.636)	(12.189)	(34.964)	(11.702)		(33.313)	(11.496)	(33.285)	(10.753)		(32.299)	(11.083)		(31.425)	(10.643)		(34.997)	(12.562)	(35.224)	(12.079)
GP practice level
Student GP	-25.557***	-17.038***	-28.164***	-18.725***	-20.412	-18.660***	-11.048***	-27.993***	-15.590***	-20.132	-28.126***	-19.349***	-16.1136	-28.131***	-18.053***	-25.058	-24.918***	-17.127***	-28.109***	-18.886***
	(-8.691)	(-6.956)	(-8.990)	(-7.159)		(-7.182)	(-5.121)	(-10.387)	(-6.945)		(-9.032)	(-7.440)		(-10.124)	(-7.795)		(-8.436)	(-6.966)	(-8.948)	(-7.202)
MH prevalence proportion- QOF 2014/15	46.551***	15.072***	22.323***	6.468***	-2.136	43.889***	12.416***	21.398***	7.204***	1.992	29.705***	7.317**	18.174	28.333***	8.532***	4.648	47.491***	14.546***	21.791***	5.200**
	(21.387)	(8.484)	(11.290)	(3.912)		(22.792)	(7.901)	(11.487)	(4.637)		(10.631)	(3.213)		(11.399)	(4.213)		(21.017)	(7.911)	(10.702)	(3.073)
Inpatient stay in a secure ward		6265.422***		6258.963***	6252.5		6266.636***		6259.143***	6251.65		6260.082***	6267.56		6260.917***	6255.2		6330.081***		6323.715***
		(11.912)		(11.909)			(11.915)		(11.911)			(11.909)			(11.911)			(11.878)		(11.875)
Detained under MH act		119.907		119.916	119.925		119.749		119.617	119.485		120.249	119.77		119.837	119.925		97.464		97.604
		(0.813)		(0.813)			(0.812)		(0.811)			(0.815)			(0.812)			(0.644)		(0.645)
At least 2 nights in hMH ospital		5843.301***		5842.370***	5841.44		5845.480***		5842.591***	5839.7		5842.444***	5843.64		5842.684***	5839.89		5878.279***		5877.315***
		(70.497)		(70.506)			(70.513)		(70.507)			(70.506)			(70.508)			(69.484)		(69.493)
At least 2 contacts with 2 professionals		4911.304***		4911.591***	4911.88		4908.773***		4911.637***	4914.5		4911.678***	4911.15		4911.739***	4914.7		4927.469***		4927.765***
		(131.829)		(131.869)			(131.771)		(131.869)			(131.858)			(131.860)			(131.422)		(131.461)
At least 3 contacts with 3 professionals		11380.122***		11380.710***	11381.3		11375.212***		11380.774***	11386.3		11380.527***	11380		11380.526***	11385.8		11396.562***		11397.158***
		(101.142)		(101.155)			(101.094)		(101.155)			(101.151)			(101.151)			(100.806)		(100.820)
At least 4 contacts with 4 professionals		20800.040***		20801.575***	20803.1		20793.405***		20801.651***	20809.9		20800.671***	20799.8		20800.701***	20808		20770.626***		20772.194***
		(64.975)		(64.980)			(64.952)		(64.980)			(64.978)			(64.978)			(64.663)		(64.667)
At least 5 contacts with 5 professionals		32033.032***		32035.133***	32037.2		32025.235***		32034.849***	32044.5		32034.400***	32032.5		32034.151***	32043.1		32050.105***		32052.173***
		(39.236)		(39.241)			(39.226)		(39.240)			(39.240)			(39.239)			(39.139)		(39.144)
At least 6 contacts with 6 professionals		41940.237***		41940.234***	41940.2		41932.276***		41939.249***	41946.2		41939.648***	41940.5		41938.637***	41945		42635.840***		42635.866***
		(23.101)		(23.101)			(23.098)		(23.100)			(23.102)			(23.100)			(22.617)		(22.617)
F00 - (Dementia in Alzheimer)		280.413***		281.595***	282.777		279.040***		281.560***	284.08		280.038***	280.563		279.958***	280.876		278.807***		279.968***
		(7.553)		(7.581)			(7.517)		(7.581)			(7.543)			(7.541)			(7.505)		(7.532)
F01 - (Vascular dementia)		144.636		146.709	148.782		144.140		146.840	149.54		144.183	144.817		144.157	144.174		135.192		137.246
		(1.863)		(1.890)			(1.857)		(1.892)			(1.858)			(1.857)			(1.750)		(1.776)
F02 - (Dementia in ot dis)		342.288		343.479	344.67		342.567		343.547	344.527		342.370	342.255		342.491	342.415		338.169		339.336
		(1.559)		(1.565)			(1.560)		(1.565)			(1.560)			(1.560)			(1.538)		(1.543)
F03 - (Unspecified dementia)		298.273***		299.393***	300.513		298.747***		299.108***	299.469		297.978***	298.391		297.638***	296.529		296.191***		297.294***
		(3.393)		(3.405)			(3.399)		(3.402)			(3.389)			(3.386)			(3.367)		(3.380)
F05 - (Delirium not from alc..)		-177.902		-178.050	-178.198		-180.730		-178.152	-175.574		-177.370	-178.115		-177.600	-174.47		-185.752		-185.945
		(-1.018)		(-1.019)			(-1.034)		(-1.020)			(-1.015)			(-1.016)			(-1.060)		(-1.061)
F06 - (MH disord from brain damage...)		46.514		46.441	46.368		46.937		46.521	46.105		46.462	46.5348		46.408	45.879		48.703		48.624
		(0.796)		(0.795)			(0.803)		(0.796)			(0.795)			(0.794)			(0.831)		(0.830)
F07 - (Personality & behav dis from brain dis)		3818.016***		3815.064***	3812.11		3820.839***		3815.100***	3809.36		3815.302***	3819.1		3815.279***	3809.72		3916.813***		3913.632***
		(4.078)		(4.077)			(4.081)		(4.077)			(4.077)			(4.077)			(4.108)		(4.107)
F10 - (Mental and behavioural disorders due to use of alcohol)		-1171.716***		-1171.881***	-1172.05		-1171.627***		-1172.372***	-1173.12		-1171.774***	-1171.69		-1172.165***	-1172.7		-1138.902***		-1139.078***
		(-11.506)		(-11.513)			(-11.505)		(-11.518)			(-11.512)			(-11.516)			(-10.863)		(-10.869)
F11 - (Mental and behavioural disorders due to use of opioids)		-1288.771***		-1288.504***	-1288.24		-1286.878***		-1289.240***	-1291.6		-1287.249***	-1289.38		-1287.505***	-1288.13		-1218.720***		-1218.336***
		(-5.306)		(-5.302)			(-5.298)		(-5.306)			(-5.303)			(-5.304)			(-4.778)		(-4.773)
F12 - (Mental and behavioural disorders due to use of cannabis)		-310.352		-309.938	-309.524		-311.428		-309.851	-308.274		-309.612	-310.648		-309.556	-307.684		-380.675		-380.279
		(-1.305)		(-1.304)			(-1.310)		(-1.303)			(-1.302)			(-1.302)			(-1.575)		(-1.574)
F13 - (Mental and behavioural disorders due to use of sedatives or hypnotics)		-1839.191***		-1838.128***	-1837.07		-1838.488***		-1836.875***	-1835.26		-1837.526***	-1839.86		-1836.595***	-1834.7		-1862.016***		-1860.897***
		(-3.923)		(-3.921)			(-3.921)		(-3.918)			(-3.919)			(-3.917)			(-3.804)		(-3.802)
F14 - (Mental and behavioural disorders due to use of cocaine)		-380.921		-378.127	-375.333		-380.711		-378.154	-375.597		-378.554	-381.868		-378.504	-376.297		-165.809		-162.906
		(-0.964)		(-0.957)			(-0.963)		(-0.957)			(-0.958)			(-0.958)			(-0.385)		(-0.378)
F15 - (Mental & behavioral disorders due to use of other stimulants oncluding caffeine)		7.679		5.319	2.959		9.317		5.683	2.049		6.683	8.0774		6.870	4.423		56.791		54.413
		(0.013)		(0.009)			(0.016)		(0.010)			(0.011)			(0.012)			(0.094)		(0.090)
F19 - (Mental & behavavioural disorders due to multiple drug/psychoactive sub use)		567.723*		566.473*	565.223		568.555*		566.631*	564.707		566.827*	568.081		566.875*	565.195		555.181*		553.821*
		(2.327)		(2.323)			(2.330)		(2.323)			(2.324)			(2.324)			(2.220)		(2.215)
F20 - (Schizophrenia)		3249.427***		3248.268***	3247.11		3249.748***		3248.120***	3246.49		3247.818***	3250.07		3247.693***	3245.64		3263.485***		3262.310***
		(26.836)		(26.846)			(26.837)		(26.845)			(26.841)			(26.840)			(26.570)		(26.580)
F22 - (Persistent delusional disorders)		-582.197*		-581.418*	-580.639		-581.980*		-581.090*	-580.2		-581.488*	-582.481		-581.010*	-580.04		-591.897*		-591.055*
		(-2.435)		(-2.433)			(-2.434)		(-2.431)			(-2.433)			(-2.431)			(-2.432)		(-2.430)
F23 - (Acute and transient psychotic disorders)		-1133.350***		-1133.167***	-1132.98		-1132.749***		-1133.314***	-1133.88		-1132.734***	-1133.6		-1132.796***	-1132.84		-1160.893***		-1160.739***
		(-5.789)		(-5.789)			(-5.786)		(-5.790)			(-5.787)			(-5.787)			(-5.882)		(-5.882)
F25 - (Schizoaffective disorders)		2951.486***		2950.853***	2950.22		2951.362***		2950.450***	2949.54		2950.544***	2951.86		2950.108***	2948.85		2924.725***		2924.036***
		(11.882)		(11.884)			(11.881)		(11.882)			(11.882)			(11.880)			(11.639)		(11.640)
F29 - (Unspecified nonorganic psychosis)		113.238		113.543	113.848		113.227		113.390	113.553		113.657	113.07		113.591	113.955		102.995		103.315
		(0.511)		(0.513)			(0.511)		(0.512)			(0.513)			(0.513)			(0.459)		(0.461)
F30 - (Manic episode)		-1973.835***		-1974.358***	-1974.88		-1973.043***		-1974.294***	-1975.55		-1973.829***	-1973.84		-1973.971***	-1974.9		-2055.978***		-2056.416***
		(-6.926)		(-6.928)			(-6.923)		(-6.928)			(-6.927)			(-6.927)			(-7.093)		(-7.094)
F31 - (Bipolar affective disorder)		407.673***		408.091***	408.509		407.449***		407.923***	408.397		407.794***	407.625		407.605***	407.761		379.519***		379.966***
		(4.076)		(4.081)			(4.073)		(4.079)			(4.078)			(4.076)			(3.757)		(3.763)
F32 - (Depressive episode)		-477.780***		-477.611***	-477.442		-478.570***		-477.737***	-476.904		-477.628***	-477.841		-477.797***	-477.024		-485.297***		-485.135***
		(-8.956)		(-8.954)			(-8.970)		(-8.956)			(-8.954)			(-8.957)			(-9.022)		(-9.020)
F33 - (Recurrent depressive disorder)		-173.187*		-172.819*	-172.451		-173.984*		-173.342*	-172.7		-172.941*	-173.285		-173.416*	-172.848		-187.708**		-187.333**
		(-2.560)		(-2.554)			(-2.571)		(-2.562)			(-2.556)			(-2.563)			(-2.767)		(-2.762)
F34 - (Persistent mood [affective] disorders)		-149.445		-148.278	-147.111		-148.329		-148.287	-148.245		-148.431	-149.851		-148.605	-148.881		-133.608		-132.487
		(-1.170)		(-1.161)			(-1.161)		(-1.161)			(-1.162)			(-1.163)			(-1.041)		(-1.032)
F39 - (Unspecified mood [affective] disorder)		-739.820*		-738.372*	-736.924		-741.289*		-737.712*	-734.135		-739.249*	-740.048		-738.398*	-735.507		-814.520*		-813.143*
		(-2.295)		(-2.291)			(-2.299)		(-2.289)			(-2.293)			(-2.291)			(-2.531)		(-2.527)
F40 - (Phobic anxiety disorders)		-333.136		-332.954	-332.772		-333.188		-332.782	-332.376		-332.755	-333.288		-332.517	-331.846		-312.417		-312.242
		(-1.804)		(-1.803)			(-1.804)		(-1.802)			(-1.802)			(-1.801)			(-1.679)		(-1.678)
F41 - (Other anxiety disorders)		-85.887		-85.974	-86.061		-86.675		-86.141	-85.607		-86.134	-85.7882		-86.281	-85.887		-103.879		-103.967
		(-1.306)		(-1.307)			(-1.318)		(-1.310)			(-1.310)			(-1.312)			(-1.585)		(-1.586)
F42 - (Obsessive-compulsive disorder)		139.801		139.727	139.653		139.842		139.708	139.574		139.780	139.809		139.721	139.6		145.925		145.807
		(0.833)		(0.833)			(0.833)		(0.833)			(0.833)			(0.833)			(0.863)		(0.862)
F43 - (Reaction to severe stressand adjustment disorders)		-892.231***		-892.082***	-891.933		-892.533***		-892.111***	-891.689		-891.981***	-892.331		-891.919***	-891.305		-917.432***		-917.234***
		(-14.654)		(-14.654)			(-14.659)		(-14.655)			(-14.653)			(-14.653)			(-14.984)		(-14.984)
F44 - (Dissociative [conversion] disorders)		-384.635		-384.513	-384.391		-383.445		-384.487	-385.529		-384.413	-384.724		-384.524	-385.603		-360.097		-359.937
		(-1.144)		(-1.144)			(-1.140)		(-1.143)			(-1.143)			(-1.144)			(-1.059)		(-1.059)
F45 - (Somatoform disorders)		-368.261		-368.183	-368.105		-368.711		-368.235	-367.759		-368.213	-368.28		-368.177	-367.643		-457.737		-457.696
		(-1.191)		(-1.191)			(-1.193)		(-1.191)			(-1.191)			(-1.191)			(-1.488)		(-1.487)
F50 - (Eating disorders)		1007.197***		1007.156***	1007.11		1006.542***		1007.466***	1008.39		1007.353***	1007.13		1007.660***	1008.78		1045.631***		1045.609***
		(5.551)		(5.551)			(5.547)		(5.553)			(5.552)			(5.554)			(5.628)		(5.628)
F60 - (Specific personality disorders)		515.232***		514.395***	513.558		516.132***		514.311***	512.49		514.611***	515.48		514.672***	513.212		501.617***		500.801***
		(5.113)		(5.107)			(5.122)		(5.106)			(5.108)			(5.109)			(4.934)		(4.928)
F61 - (Mixed and other personality disorders)		48.681		47.268	45.855		50.518		46.964	43.41		48.779	48.6418		48.445	46.372		70.017		68.546
		(0.128)		(0.124)			(0.133)		(0.124)			(0.128)			(0.128)			(0.180)		(0.176)
F70 - (Mild mental retardation)		3508.870***		3505.995***	3503.12		3508.217***		3505.257***	3502.3		3506.673***	3509.75		3506.186***	3504.16		3418.236***		3415.573***
		(6.218)		(6.215)			(6.216)		(6.214)			(6.215)			(6.214)			(6.035)		(6.033)
F84 - (Pervasive developmental disorders)		1762.391***		1758.678***	1754.97		1764.013***		1758.655***	1753.3		1760.599***	1763.11		1760.600***	1757.19		1797.503***		1793.773***
		(5.276)		(5.270)			(5.280)		(5.270)			(5.274)			(5.273)			(5.279)		(5.273)
F90 - (Hyperkinetic disorders)		-131.037		-130.305	-129.573		-131.182		-130.957	-130.732		-130.693	-131.175		-131.337	-131.492		-163.508		-162.840
		(-0.749)		(-0.745)			(-0.750)		(-0.749)			(-0.747)			(-0.751)			(-0.899)		(-0.896)
F99 - (Mental disorder otherwise specified)		-255.487***		-253.691***	-251.895		-264.959***		-253.173***	-241.387		-254.671***	-255.813		-254.087***	-243.215		-257.068***		-255.275***
		(-3.432)		(-3.408)			(-3.567)		(-3.405)			(-3.421)			(-3.417)			(-3.445)		(-3.420)
G30 - (Alzheimer's disease)		-991.401***		-991.119***	-990.837		-987.296***		-990.845***	-994.394		-990.870***	-991.613		-990.452***	-993.608		-1013.531***		-1013.270***
		(-6.245)		(-6.243)			(-6.222)		(-6.241)			(-6.241)			(-6.239)			(-6.309)		(-6.308)
G40 - (Epilepsy)		-1373.962***		-1373.154***	-1372.35		-1374.322***		-1373.266***	-1372.21		-1373.671***	-1374.08		-1373.942***	-1373.56		-1317.128***		-1316.306***
		(-3.760)		(-3.758)			(-3.760)		(-3.758)			(-3.759)			(-3.760)			(-3.491)		(-3.490)
R45 - (Symptoms and signs involving emotional state)		1021.591*		1020.875*	1020.16		1023.491*		1021.682*	1019.87		1021.134*	1021.77		1021.641*	1019.79		1068.697*		1068.083*
		(2.183)		(2.181)			(2.187)		(2.183)			(2.182)			(2.183)			(2.227)		(2.226)
Z81 - (Family history of mental and behavioural disorders)		-558.870		-559.298	-559.726		-560.274		-559.250	-558.226		-559.704	-558.536		-559.425	-558.576		-629.929		-630.317
		(-1.738)		(-1.740)			(-1.742)		(-1.740)			(-1.741)			(-1.740)			(-1.921)		(-1.923)
Z91 - (Personal history of risk-factors)		-358.959*		-359.223*	-359.487		-361.437*		-359.108*	-356.779		-358.744*	-359.045		-358.639*	-355.841		-341.579*		-341.868*
		(-2.372)		(-2.374)			(-2.388)		(-2.374)			(-2.371)			(-2.370)			(-2.173)		(-2.176)
CCG dummies
00C	88.948***	27.252*	49.815**	18.293							148.886**	133.291**					88.770***	27.166*	49.612**	18.061
	(6.059)	(2.114)	(2.751)	(1.168)							(3.041)	(3.122)					(6.048)	(2.108)	(2.740)	(1.154)
00D	9.048	-24.660***	5.138	0.177							97.095*	106.275**					8.503	-24.856***	4.607	-0.208
	(1.936)	(-6.257)	(0.314)	(0.012)							(2.106)	(2.651)					(1.819)	(-6.304)	(0.282)	(-0.015)
00F	-1.774	27.603***	21.226	19.178							88.489*	103.355**					-2.098	27.625***	21.835	20.240
	(-0.319)	(5.726)	(1.010)	(1.060)							(2.171)	(2.906)					(-0.378)	(5.729)	(1.039)	(1.119)
00G	18.580**	37.623***	36.344*	20.680							119.130**	111.304***					18.054**	37.672***	37.054*	21.430
	(2.795)	(6.805)	(2.417)	(1.564)							(3.141)	(3.355)					(2.715)	(6.813)	(2.464)	(1.621)
00H	10.528	31.380***	23.587	8.671							107.502**	102.942**					9.742	31.217***	24.844	9.886
	(1.545)	(5.270)	(1.430)	(0.598)							(2.776)	(3.042)					(1.429)	(5.242)	(1.506)	(0.681)
00J	15.880***	-16.206***	14.364	5.863							103.911*	113.460**					15.826***	-16.292***	14.433	5.826
	(3.394)	(-4.168)	(0.921)	(0.431)							(2.269)	(2.847)					(3.382)	(-4.187)	(0.926)	(0.429)
00K	36.189***	-4.841	31.326	19.640							122.629**	126.636**					35.859***	-5.100	30.655	19.121
	(6.816)	(-1.136)	(1.944)	(1.402)							(2.656)	(3.157)					(6.753)	(-1.197)	(1.903)	(1.365)
00L	49.995***	59.463***	63.738***	39.553**							148.353***	132.374***					49.994***	59.496***	64.749***	40.239**
	(7.236)	(9.822)	(4.084)	(2.881)							(3.792)	(3.872)					(7.237)	(9.829)	(4.149)	(2.931)
00M	28.640***	-21.751***	27.040	4.342							117.566*	111.455**					27.913***	-22.102***	26.157	3.820
	(4.738)	(-4.483)	(1.673)	(0.310)							(2.539)	(2.771)					(4.617)	(-4.553)	(1.619)	(0.273)
00N	41.099***	42.266***	49.214**	15.210							133.867***	112.737***					40.223***	41.931***	49.847**	15.544
	(4.821)	(5.774)	(2.672)	(0.947)							(3.417)	(3.295)					(4.717)	(5.728)	(2.706)	(0.968)
00P	65.947***	55.338***	71.535***	28.647							157.169***	124.913***					65.500***	55.070***	72.268***	28.951
	(7.911)	(7.949)	(4.062)	(1.875)							(4.016)	(3.660)					(7.856)	(7.911)	(4.103)	(1.895)
00Q	-24.616**	32.628***	17.209	15.587							82.876	68.322					-25.498***	32.608***	15.353	14.486
	(-3.253)	(4.682)	(1.270)	(1.252)							(1.927)	(1.758)					(-3.368)	(4.679)	(1.135)	(1.165)
00R	-63.449***	-1.286	2.540	4.815							67.517	55.832					-64.247***	-1.180	0.363	3.529
	(-11.963)	(-0.255)	(0.189)	(0.387)							(1.654)	(1.516)					(-12.105)	(-0.234)	(0.027)	(0.283)
00T	4.422	-10.932**	29.745*	2.123							72.019	76.342*					4.228	-10.959**	29.937*	2.654
	(0.836)	(-2.631)	(1.973)	(0.166)							(1.783)	(2.154)					(0.799)	(-2.637)	(1.985)	(0.207)
00V	-41.834***	5.744	16.907	3.527							28.753	43.572
	(-9.112)	(1.450)	(1.247)	(0.291)							(0.860)	(1.486)
00W	56.421***	51.676***	55.812**	64.762***							125.623**	118.928***					55.280***	51.502***	57.271**	68.141***
	(5.549)	(6.078)	(2.636)	(3.544)							(3.124)	(3.461)					(5.434)	(6.056)	(2.660)	(3.673)
00X	-39.459***	5.209	19.367	8.842							89.400*	61.237					-39.375***	5.376	16.492	6.300
	(-7.213)	(1.054)	(1.454)	(0.722)							(2.173)	(1.652)					(-7.196)	(1.088)	(1.233)	(0.513)
00Y	-34.718***	9.795*	24.789	5.393							37.313	42.606
	(-6.896)	(2.218)	(1.833)	(0.443)							(1.113)	(1.448)
01A	-45.716***	4.765	13.873	5.861							74.191	55.703					-46.158***	4.786	11.891	4.567
	(-10.716)	(1.247)	(1.068)	(0.493)							(1.823)	(1.522)					(-10.815)	(1.252)	(0.912)	(0.382)
01C	-2.267	16.741***	41.976**	31.212*							95.723	104.344*					-1.627	17.041***	41.788**	30.587*
	(-0.435)	(3.660)	(3.029)	(2.536)							(1.592)	(1.980)					(-0.312)	(3.725)	(3.016)	(2.483)
01D	-42.776***	12.741*	14.143	3.312							22.704	39.819
	(-7.225)	(2.281)	(1.074)	(0.279)							(0.681)	(1.361)
01E	-24.038***	18.000**	34.386*	20.122							100.091*	71.291					-24.108***	18.109**	33.647*	19.664
	(-3.960)	(3.209)	(2.485)	(1.583)							(2.436)	(1.926)					(-3.971)	(3.228)	(2.428)	(1.544)
01F	-24.910***	17.572**	25.615	17.764							174.273***	143.581***					-25.388***	17.378**	28.256	21.264
	(-3.515)	(2.696)	(1.671)	(1.241)							(4.021)	(3.632)					(-3.582)	(2.667)	(1.751)	(1.405)
01G	13.930	-8.263	38.219*	10.103							78.228	79.453*					13.156	-8.462	38.518*	10.910
	(1.951)	(-1.581)	(2.386)	(0.757)							(1.924)	(2.230)					(1.843)	(-1.618)	(2.403)	(0.816)
01H	28.506***	37.896***	31.632	11.070							-254.938***	-162.484*					28.727***	38.173***	32.990*	11.762
	(6.519)	(10.046)	(1.932)	(0.762)							(-3.479)	(-2.427)					(6.568)	(10.116)	(2.014)	(0.809)
01J	-44.596***	6.084	10.397	3.232							166.620***	137.254***					-45.350***	5.719	14.341	8.085
	(-9.250)	(1.362)	(0.713)	(0.238)							(3.676)	(3.320)					(-9.399)	(1.279)	(0.881)	(0.527)
01K	-30.884***	15.863**	27.979*	19.875							87.067*	65.636					-30.785***	15.983**	24.971	17.195
	(-5.663)	(3.144)	(2.073)	(1.598)							(2.110)	(1.763)					(-5.644)	(3.167)	(1.842)	(1.378)
01M	9.477	2.591	11.924	19.147							75.936	65.160					8.174	2.113	11.097	21.198
	(1.077)	(0.348)	(0.555)	(1.045)							(1.924)	(1.929)					(0.929)	(0.284)	(0.506)	(1.134)
01N	33.090***	36.900***	29.698	51.225**							101.462*	101.910**					32.276***	36.998***	32.048	55.590**
	(3.748)	(4.878)	(1.300)	(2.635)							(2.502)	(2.947)					(3.654)	(4.889)	(1.376)	(2.809)
01R	-15.312**	10.023	29.228*	23.692							85.450	99.964					-14.799**	10.389*	30.320*	24.387*
	(-2.695)	(1.952)	(2.098)	(1.914)							(1.402)	(1.874)					(-2.605)	(2.023)	(2.177)	(1.970)
01T	-49.675***	0.204	14.377	-1.675							164.032***	128.695**					-50.367***	0.091	20.955	5.812
	(-9.459)	(0.042)	(0.977)	(-0.122)							(3.656)	(3.141)					(-9.587)	(0.019)	(1.299)	(0.382)
01V	-35.114***	9.118	26.568	5.962							176.286***	137.142***
	(-5.164)	(1.401)	(1.697)	(0.405)							(3.919)	(3.337)
01W	-36.586***	4.406	15.968	-0.687							30.819	35.994					-36.485***	4.531	11.029	-0.035
	(-9.090)	(1.240)	(1.239)	(-0.059)							(0.928)	(1.235)					(-9.059)	(1.274)	(0.724)	(-0.003)
01X	-40.210***	9.216	10.906	8.536							163.712***	136.726***					-40.674***	9.157	13.492	12.028
	(-7.132)	(1.797)	(0.775)	(0.653)							(3.796)	(3.480)					(-7.213)	(1.786)	(0.913)	(0.872)
01Y	-30.309***	8.242*	24.283	2.474							37.233	38.948
	(-6.428)	(2.025)	(1.832)	(0.208)							(1.116)	(1.331)
02A	23.714***	16.487**	47.212***	28.049*							93.198*	103.010**					23.909***	16.526**	48.254***	29.356*
	(3.536)	(3.189)	(3.322)	(2.313)							(2.375)	(2.982)					(3.564)	(3.196)	(3.393)	(2.419)
02D	-14.964**	10.742**	25.722*	21.489							89.020	101.038					-14.429**	11.057**	26.801*	22.374
	(-3.224)	(2.744)	(1.970)	(1.857)							(1.467)	(1.903)					(-3.108)	(2.821)	(2.053)	(1.933)
02E	-19.126***	17.664***	29.238*	20.065							183.060***	146.002***					-18.745***	17.826***	31.358*	22.607
	(-3.535)	(3.581)	(2.141)	(1.590)							(4.301)	(3.765)					(-3.464)	(3.612)	(2.205)	(1.715)
02F	4.044	11.647*	50.199***	25.712*							110.071	102.415					4.017	11.785*	49.976***	25.245*
	(0.712)	(2.386)	(3.692)	(2.124)							(1.783)	(1.895)					(0.707)	(2.414)	(3.676)	(2.085)
02G	-27.318***	7.853	28.028*	9.506							129.324**	84.044*					-26.842***	7.973	26.841*	8.431
	(-5.599)	(1.781)	(2.201)	(0.815)							(3.116)	(2.251)					(-5.498)	(1.807)	(2.093)	(0.718)
02H	-24.239***	15.253***	23.334	18.372							172.443***	143.719***					-24.345***	15.161***	25.704	21.403
	(-5.029)	(3.500)	(1.760)	(1.500)							(4.093)	(3.750)					(-5.049)	(3.476)	(1.863)	(1.672)
02M	-35.233***	10.907*	26.661	16.945							92.075*	66.847					-35.205***	11.073*	23.708	14.387
	(-6.680)	(2.197)	(1.959)	(1.347)							(2.238)	(1.800)					(-6.674)	(2.230)	(1.735)	(1.140)
02N	28.005***	40.714***	28.083	4.946							-37.384	21.377					28.286***	40.832***	28.101	4.891
	(3.973)	(6.769)	(1.514)	(0.295)							(-0.698)	(0.447)					(4.012)	(6.789)	(1.515)	(0.291)
02P	17.446***	-4.177	14.668	18.863							-8.271	-20.458					17.332**	-4.367	15.340	18.972
	(3.304)	(-0.995)	(0.798)	(1.215)							(-0.155)	(-0.449)					(3.280)	(-1.039)	(0.835)	(1.221)
02Q	17.555**	18.125***	-0.948	-1.220							184.294***	125.583**					17.771**	18.041***	-0.989	-1.640
	(2.604)	(3.385)	(-0.055)	(-0.084)							(4.032)	(3.152)					(2.635)	(3.368)	(-0.058)	(-0.112)
02R	10.083	36.400***	9.324	-2.162							-61.558	11.125					9.534	36.228***	8.703	-2.475
	(1.916)	(7.945)	(0.487)	(-0.125)							(-1.117)	(0.226)					(1.811)	(7.907)	(0.454)	(-0.143)
02T	19.926***	-1.044	29.653*	15.321							12.417	-6.793					19.992***	-1.039	30.296*	15.736
	(3.340)	(-0.216)	(1.961)	(1.176)							(0.239)	(-0.153)					(3.351)	(-0.215)	(2.003)	(1.207)
02V	10.705	-14.085*	17.736	3.461							116.699*	128.044**					10.555	-14.118*	17.937	3.566
	(1.318)	(-2.044)	(1.138)	(0.256)							(2.397)	(3.036)					(1.300)	(-2.047)	(1.151)	(0.263)
02W	35.458***	61.633***	37.175*	27.496							-31.347	38.505					34.065**	60.911***	35.659	26.583
	(3.350)	(6.658)	(2.031)	(1.678)							(-0.558)	(0.768)					(3.211)	(6.566)	(1.946)	(1.621)
02X	3.525	15.338**	-9.846	2.675							26.018	24.983					3.159	15.193**	-9.952	2.691
	(0.550)	(2.709)	(-0.530)	(0.163)							(0.545)	(0.601)					(0.493)	(2.683)	(-0.535)	(0.163)
02Y	-5.566	18.192***	4.837	5.085							100.015	135.126**					-4.941	18.279***	5.686	5.724
	(-1.193)	(4.450)	(0.255)	(0.292)							(1.737)	(2.727)					(-1.058)	(4.468)	(0.300)	(0.328)
03A	44.752***	2.760	53.234**	22.832							35.017	-3.680					44.729***	2.761	54.137***	23.338
	(6.966)	(0.518)	(3.259)	(1.624)							(0.672)	(-0.082)					(6.962)	(0.518)	(3.314)	(1.660)
03C	27.225***	-6.269	32.746*	12.944							131.006**	131.744**					27.108***	-6.250	33.165*	13.054
	(5.315)	(-1.512)	(2.015)	(0.933)							(2.748)	(3.185)					(5.291)	(-1.507)	(2.040)	(0.941)
03D	41.013***	-3.121	36.062*	20.504							125.708**	130.343**					41.653***	-3.034	36.448*	20.454
	(7.279)	(-0.702)	(2.307)	(1.508)							(2.677)	(3.196)					(7.391)	(-0.682)	(2.333)	(1.504)
03E	26.993***	-15.697***	25.997	7.927							115.528*	120.814**					27.690***	-15.519***	26.400	7.935
	(5.057)	(-3.538)	(1.694)	(0.594)							(2.442)	(2.939)					(5.186)	(-3.496)	(1.721)	(0.595)
03F	-30.051***	14.879**	-18.784	0.288							75.475	132.186**					-30.678***	14.634**	-19.243	0.134
	(-5.723)	(3.163)	(-0.850)	(0.014)							(1.302)	(2.653)					(-5.837)	(3.108)	(-0.871)	(0.007)
03G	12.329	-17.629**	15.387	1.921							115.974*	120.005**					11.301	-17.942**	15.027	1.646
	(1.791)	(-3.158)	(0.907)	(0.132)							(2.379)	(2.845)					(1.642)	(-3.213)	(0.886)	(0.113)
03H	14.747*	21.153***	-5.598	-15.075							22.820	-10.310					14.458*	21.259***	-6.587	-15.846
	(2.500)	(4.272)	(-0.188)	(-0.601)							(0.369)	(-0.188)					(2.450)	(4.288)	(-0.222)	(-0.632)
03J	19.003*	-3.261	30.002	14.571							10.670	-9.169					18.753*	-3.486	30.362	14.784
	(2.466)	(-0.518)	(1.852)	(1.059)							(0.204)	(-0.205)					(2.433)	(-0.554)	(1.874)	(1.074)
03K	1.852	-0.942	4.942	-2.181							40.354	22.548					2.000	-0.986	5.206	-2.021
	(0.350)	(-0.209)	(0.296)	(-0.147)							(0.865)	(0.556)					(0.378)	(-0.219)	(0.312)	(-0.137)
03L	6.916	2.011	6.745	4.184							35.614	21.415					6.656	1.872	6.923	4.281
	(1.390)	(0.466)	(0.386)	(0.272)							(0.746)	(0.516)					(1.338)	(0.434)	(0.396)	(0.278)
03M	46.625***	8.877	39.398*	31.372*							133.296**	145.967***					46.979***	8.917	39.771*	31.409*
	(6.022)	(1.473)	(2.448)	(2.270)							(2.778)	(3.518)					(6.068)	(1.479)	(2.472)	(2.273)
03N	40.446***	-23.557***	15.757	11.896							-106.546	-49.292					40.023***	-23.837***	15.711	11.568
	(8.194)	(-6.299)	(0.788)	(0.814)							(-1.193)	(-0.670)					(8.106)	(-6.372)	(0.785)	(0.791)
03Q	47.974***	19.953***	46.403**	34.546*							150.274**	160.925***					48.729***	20.144***	47.315**	34.695*
	(7.139)	(3.641)	(2.932)	(2.552)							(3.133)	(3.867)					(7.250)	(3.674)	(2.989)	(2.562)
03R	17.640***	5.925	26.556	24.649							10.503	2.668					17.501***	5.830	27.093	24.993
	(3.595)	(1.510)	(1.721)	(1.872)							(0.203)	(0.060)					(3.565)	(1.484)	(1.756)	(1.897)
03T	13.012*	17.852***	21.834	12.656							35.931	19.937					13.259*	17.804***	21.846	13.134
	(2.500)	(4.103)	(1.188)	(0.793)							(0.822)	(0.509)					(2.547)	(4.092)	(1.188)	(0.822)
03V	-76.441***	-40.133***	37.512*	21.588							13.726	30.474					-76.613***	-40.076***	37.819*	21.592
	(-17.061)	(-5.690)	(2.469)	(1.444)							(0.453)	(1.090)					(-17.038)	(-5.664)	(2.488)	(1.444)
03W	37.914***	45.718***	45.549*	37.039*							16.404	-3.781					38.667***	45.901***	46.151*	37.738*
	(6.412)	(8.651)	(2.516)	(2.248)							(0.278)	(-0.070)					(6.536)	(8.684)	(2.548)	(2.290)
03X	28.900**	8.448	15.237	-9.664							8.868	-11.257					29.091**	8.437	14.779	-9.987
	(3.258)	(1.135)	(0.889)	(-0.656)							(0.171)	(-0.240)					(3.279)	(1.133)	(0.861)	(-0.676)
03Y	40.149***	39.523***	-12.357	-12.704							-14.511	-12.149					39.849***	39.506***	-12.919	-12.862
	(3.530)	(4.009)	(-0.622)	(-0.733)							(-0.299)	(-0.278)					(3.503)	(4.009)	(-0.649)	(-0.739)
04C	34.044***	46.969***	42.816*	36.079*							2.033	-10.796					33.603***	46.954***	42.597*	36.699*
	(4.701)	(7.325)	(2.279)	(2.113)							(0.034)	(-0.199)					(4.639)	(7.323)	(2.268)	(2.149)
04D	19.350**	19.193**	22.211	9.530							41.411	22.319					19.394**	19.197**	22.242	10.099
	(2.637)	(3.205)	(1.189)	(0.587)							(0.945)	(0.569)					(2.643)	(3.205)	(1.189)	(0.622)
04E	71.442***	62.791***	10.818	7.758							219.598***	155.066***					71.247***	62.544***	10.225	6.973
	(7.287)	(7.564)	(0.640)	(0.533)							(4.716)	(3.817)					(7.267)	(7.538)	(0.607)	(0.481)
04F	-38.420***	-6.274	-62.703***	-20.474							18.961	28.770					-38.124***	-6.195	-62.828***	-20.737
	(-8.430)	(-1.516)	(-4.205)	(-1.591)							(0.588)	(1.003)					(-8.359)	(-1.494)	(-4.220)	(-1.613)
04G	-48.190***	-14.463***	28.455*	17.337							32.858	47.114					-47.953***	-14.271***	29.157*	17.814
	(-12.144)	(-4.118)	(2.163)	(1.459)							(1.084)	(1.726)					(-12.077)	(-4.060)	(2.216)	(1.499)
04H	78.689***	63.372***	11.488	0.796							197.630***	129.158**					78.729***	63.261***	12.392	1.315
	(6.865)	(6.322)	(0.600)	(0.048)							(4.101)	(3.047)					(6.868)	(6.311)	(0.647)	(0.080)
04J	4.899	8.264*	1.345	-5.486							-32.639	-23.603					4.918	8.412*	0.735	-5.337
	(0.946)	(2.009)	(0.090)	(-0.418)							(-0.685)	(-0.546)					(0.950)	(2.045)	(0.049)	(-0.405)
04K	17.498**	22.854***	-3.568	2.828							186.815***	131.970***					16.816**	22.644***	-3.292	3.160
	(2.700)	(4.306)	(-0.237)	(0.216)							(4.082)	(3.311)					(2.594)	(4.265)	(-0.219)	(0.241)
04L	29.817***	27.769***	14.488	8.130							201.306***	136.387***					30.152***	27.698***	14.827	8.032
	(3.541)	(4.230)	(0.868)	(0.571)							(4.353)	(3.386)					(3.580)	(4.217)	(0.889)	(0.565)
04M	25.165**	21.823***	18.111	6.098							194.644***	128.937**					25.468**	21.914***	18.314	6.104
	(2.974)	(3.367)	(1.088)	(0.433)							(4.209)	(3.202)					(3.010)	(3.383)	(1.101)	(0.434)
04N	49.435***	29.627***	34.065*	11.219							208.157***	130.294**					50.280***	29.730***	34.440*	11.112
	(6.120)	(4.203)	(1.999)	(0.746)							(4.548)	(3.259)					(6.223)	(4.217)	(2.022)	(0.739)
04Q	24.481**	16.785**	30.598	9.553							50.842	20.624					25.072**	16.801**	31.335	10.364
	(3.030)	(2.663)	(1.670)	(0.606)							(1.151)	(0.523)					(3.103)	(2.665)	(1.708)	(0.656)
04R	23.674***	18.290***	16.267	1.786							-16.764	-15.473					23.837***	18.306***	15.959	1.736
	(5.046)	(4.760)	(1.083)	(0.137)							(-0.334)	(-0.340)					(5.078)	(4.762)	(1.061)	(0.133)
04V	31.098***	39.246***	33.316	27.448							11.732	-5.993					31.684***	39.420***	33.643	28.005
	(6.445)	(9.225)	(1.856)	(1.680)							(0.200)	(-0.112)					(6.563)	(9.263)	(1.874)	(1.714)
04X	-47.444***	4.176	6.646	1.643							80.364*	79.911*					-48.431***	4.030	6.414	1.630
	(-8.082)	(0.792)	(0.489)	(0.134)							(2.129)	(2.378)					(-8.242)	(0.763)	(0.472)	(0.133)
04Y	19.488**	1.715	16.413	0.839							76.562	77.414					20.027**	1.693	16.543	0.909
	(3.037)	(0.318)	(1.123)	(0.066)							(1.650)	(1.874)					(3.119)	(0.314)	(1.131)	(0.072)
05A	42.972***	36.630***	4.709	-4.917							136.589**	111.858**					42.827***	36.759***	5.041	-4.624
	(6.960)	(7.472)	(0.260)	(-0.332)							(2.908)	(2.674)					(6.936)	(7.498)	(0.278)	(-0.312)
05C	-5.017	7.885	38.230**	24.309							110.540*	96.788*					-5.142	7.881	38.325**	24.615
	(-0.927)	(1.710)	(2.629)	(1.894)							(2.436)	(2.394)					(-0.950)	(1.709)	(2.635)	(1.918)
05D	37.779***	15.312***	12.301	7.500							75.469	81.177					38.267***	15.238***	11.714	6.823
	(6.817)	(3.362)	(0.740)	(0.535)							(1.604)	(1.939)					(6.900)	(3.342)	(0.705)	(0.487)
05F	60.943***	53.579***	85.883***	39.049*							323.659***	148.159*					61.618***	53.658***	85.750***	38.628*
	(7.747)	(8.047)	(4.190)	(2.233)							(4.106)	(2.147)					(7.831)	(8.059)	(4.177)	(2.207)
05G	38.604***	31.295***	37.957*	12.933							34.131	59.802					38.796***	31.276***	38.560*	13.247
	(6.874)	(6.542)	(2.268)	(0.899)							(0.499)	(1.009)					(6.907)	(6.536)	(2.304)	(0.921)
05H	35.897***	21.282***	-1.252	-17.280							128.510**	96.120*					36.131***	21.325***	-1.013	-17.242
	(6.125)	(4.655)	(-0.069)	(-1.152)							(2.766)	(2.321)					(6.161)	(4.661)	(-0.056)	(-1.150)
05J	4.447	1.922	18.139	4.500							69.589	50.834					4.826	1.945	18.988	4.952
	(0.564)	(0.294)	(1.022)	(0.294)							(1.506)	(1.238)					(0.612)	(0.298)	(1.070)	(0.323)
05L	-15.725**	1.734	0.958	8.535							80.203*	92.791**					-16.587***	1.528	0.337	8.578
	(-3.151)	(0.406)	(0.071)	(0.698)							(2.109)	(2.739)					(-3.321)	(0.358)	(0.025)	(0.701)
05N	47.986***	19.745***	41.741**	15.753							103.872*	93.621*					48.655***	19.850***	41.778**	15.836
	(8.249)	(4.241)	(2.855)	(1.266)							(2.227)	(2.258)					(8.362)	(4.262)	(2.857)	(1.272)
05P	-16.440**	15.603**	28.785*	8.949							104.831**	89.544**					-16.482**	15.588**	29.029*	8.817
	(-2.894)	(3.136)	(2.052)	(0.706)							(2.790)	(2.672)					(-2.900)	(3.133)	(2.069)	(0.695)
05Q	36.455***	11.527**	20.454	5.195							86.984	84.343*					36.937***	11.512**	20.082	4.661
	(6.664)	(2.594)	(1.279)	(0.380)							(1.859)	(2.027)					(6.749)	(2.589)	(1.256)	(0.340)
05R	54.856***	47.012***	25.152	12.973							149.962**	123.093**					55.562***	47.260***	25.906	13.331
	(9.301)	(9.925)	(1.472)	(0.917)							(3.231)	(2.975)					(9.418)	(9.976)	(1.516)	(0.942)
05T	12.821**	8.295*	27.055	12.202							79.324	57.566					13.323**	8.369*	28.278	12.933
	(2.672)	(2.067)	(1.628)	(0.839)							(1.670)	(1.367)					(2.775)	(2.084)	(1.701)	(0.889)
05V	28.345***	12.616**	25.693	8.472							83.334	85.306*					29.065***	12.652**	25.545	8.354
	(5.017)	(2.810)	(1.889)	(0.719)							(1.806)	(2.078)					(5.140)	(2.815)	(1.878)	(0.709)
05W	24.518***	31.799***	26.328	14.104							20.251	60.605					23.860***	31.551***	26.397	14.298
	(4.563)	(7.159)	(1.508)	(0.954)							(0.294)	(1.018)					(4.439)	(7.101)	(1.512)	(0.967)
05X	32.943***	0.499	28.221*	-3.058							89.717	74.566					33.104***	0.348	27.836*	-3.215
	(5.950)	(0.112)	(2.051)	(-0.257)							(1.937)	(1.809)					(5.978)	(0.078)	(2.023)	(-0.270)
05Y	5.327	16.729***	61.375***	46.971***							122.214**	110.868**					5.056	16.622***	61.586***	47.114***
	(1.013)	(3.712)	(3.797)	(3.317)							(2.688)	(2.740)					(0.961)	(3.686)	(3.809)	(3.327)
06A	-29.621***	22.066***	-45.301***	7.999							26.830	94.532**					-30.215***	21.955***	-45.932***	8.298
	(-4.811)	(4.025)	(-3.331)	(0.651)							(0.733)	(2.904)					(-4.906)	(4.006)	(-3.376)	(0.675)
06D	9.281	6.164	22.661	10.814							73.050	56.149					9.838	6.148	23.482	11.212
	(1.379)	(1.109)	(1.327)	(0.732)							(1.528)	(1.329)					(1.461)	(1.106)	(1.375)	(0.759)
06F	-5.102	12.351**	-16.620	-10.974							-10.652	-1.298					-4.479	12.532**	-15.872	-10.650
	(-1.163)	(3.095)	(-1.197)	(-0.899)							(-0.308)	(-0.042)					(-1.020)	(3.138)	(-1.142)	(-0.872)
06H	-2.856	15.658***	26.725*	8.636							58.339	63.494*					-2.425	15.869***	27.384*	9.080
	(-0.756)	(4.843)	(2.162)	(0.780)							(1.958)	(2.378)					(-0.642)	(4.906)	(2.215)	(0.820)
06K	44.930***	6.270	2.662	4.249							92.402*	126.252***					45.363***	6.413	2.755	4.221
	(8.991)	(1.504)	(0.181)	(0.331)							(2.358)	(3.622)					(9.074)	(1.537)	(0.187)	(0.328)
06L	-26.418***	-5.738	55.178***	31.684*							43.405	56.593					-26.004***	-5.403	55.859***	32.069**
	(-6.180)	(-1.478)	(4.115)	(2.575)							(1.260)	(1.802)					(-6.080)	(-1.391)	(4.166)	(2.606)
06M	-41.237***	-7.104	50.898***	35.594**							24.650	52.140					-41.518***	-7.026	51.162***	35.634**
	(-8.760)	(-1.667)	(3.565)	(2.699)							(0.717)	(1.661)					(-8.817)	(-1.648)	(3.583)	(2.702)
06N	32.083***	-3.119	0.404	-4.360							79.571*	115.824***					32.583***	-2.993	0.500	-4.312
	(7.003)	(-0.826)	(0.027)	(-0.335)							(2.026)	(3.317)					(7.109)	(-0.793)	(0.034)	(-0.331)
06P	-9.848	10.471*	-14.047	-10.150							-13.357	-3.801					-9.860	10.399*	-13.766	-9.997
	(-1.733)	(2.019)	(-0.928)	(-0.755)							(-0.376)	(-0.119)					(-1.733)	(2.003)	(-0.909)	(-0.743)
06Q	-2.518	18.750***	51.704***	30.146*							143.999***	134.011***					-1.812	18.989***	52.633***	30.727**
	(-0.510)	(4.282)	(3.926)	(2.545)							(3.431)	(3.616)					(-0.366)	(4.334)	(3.996)	(2.594)
06T	-18.890***	11.054*	47.557***	30.237*							127.989**	129.371***					-19.013***	11.333*	48.327***	31.055*
	(-3.669)	(2.437)	(3.469)	(2.464)							(3.077)	(3.528)					(-3.692)	(2.498)	(3.525)	(2.531)
06V	-13.171*	11.382	62.644***	45.964***							54.287	72.202*					-12.715*	11.662*	63.245***	46.188***
	(-2.039)	(1.930)	(4.442)	(3.545)							(1.560)	(2.277)					(-1.968)	(1.977)	(4.485)	(3.563)
06W	-39.748***	-10.684*	53.223***	34.506*							31.434	52.631					-39.956***	-10.402*	53.623***	34.767*
	(-6.989)	(-2.024)	(3.607)	(2.544)							(0.912)	(1.673)					(-7.022)	(-1.969)	(3.634)	(2.563)
06Y	-15.708***	7.313	53.985***	38.761**							53.571	68.631*					-14.983**	7.565	54.484***	38.923**
	(-3.440)	(1.737)	(4.180)	(3.257)							(1.558)	(2.187)					(-3.279)	(1.796)	(4.219)	(3.270)
07G	61.238***	39.123***	59.360***	19.193							57.919	23.001					61.832***	39.066***	59.872***	19.327
	(6.284)	(5.175)	(3.691)	(1.395)							(1.596)	(0.714)					(6.343)	(5.168)	(3.722)	(1.405)
07H	-3.687	21.170***	47.278***	30.012**							133.928**	133.562***					-3.038	21.437***	48.261***	30.626**
	(-0.760)	(5.021)	(3.683)	(2.595)							(3.249)	(3.668)					(-0.626)	(5.081)	(3.759)	(2.647)
07J	-21.098***	5.714	51.404***	39.932***							45.213	66.622*					-20.511***	5.863	51.991***	40.099***
	(-5.421)	(1.640)	(3.960)	(3.348)							(1.326)	(2.142)					(-5.265)	(1.681)	(4.005)	(3.362)
07K	-16.855***	-0.438	56.201***	30.674*							52.293	60.986*					-16.128***	-0.096	56.951***	31.015*
	(-3.858)	(-0.111)	(4.246)	(2.520)							(1.536)	(1.963)					(-3.690)	(-0.024)	(4.303)	(2.548)
07L	62.540***	109.324***	16.650	25.388							42.976	111.980**					62.359***	109.325***	16.042	25.169
	(9.128)	(17.625)	(0.977)	(1.640)							(0.932)	(2.719)					(9.096)	(17.619)	(0.941)	(1.626)
07M	10.093*	3.266	16.037	2.546							110.943**	63.015					10.338*	3.586	15.614	2.536
	(2.063)	(0.825)	(0.994)	(0.183)							(3.006)	(1.953)					(2.112)	(0.905)	(0.968)	(0.182)
07N	44.708***	53.100***	-16.981	-26.730							46.509	45.089					45.164***	53.265***	-16.761	-26.426
	(5.864)	(7.866)	(-0.717)	(-1.279)							(1.214)	(1.339)					(5.922)	(7.890)	(-0.707)	(-1.264)
07P	6.872	1.139	-5.102	-3.487							81.297*	48.444					6.400	1.437	-5.497	-3.471
	(1.073)	(0.218)	(-0.306)	(-0.247)							(2.520)	(1.694)					(0.998)	(0.275)	(-0.329)	(-0.246)
07Q	32.045***	31.040***	-24.273	-40.770*							35.080	24.921					32.826***	31.214***	-23.792	-40.462*
	(6.167)	(6.976)	(-1.095)	(-2.084)							(0.931)	(0.754)					(6.314)	(7.011)	(-1.073)	(-2.069)
07R	17.230**	16.384**	17.977	13.236							95.404**	84.890**					16.309**	16.668**	17.480	13.965
	(2.759)	(3.142)	(1.041)	(0.837)							(2.878)	(2.906)					(2.606)	(3.191)	(1.013)	(0.883)
07T	7.797	26.709***	-10.384	5.658							99.097**	124.137***					6.793	26.893***	-10.679	5.989
	(1.114)	(4.682)	(-0.581)	(0.372)							(2.584)	(3.628)					(0.970)	(4.711)	(-0.598)	(0.394)
07V	-1.093	-19.900***	-11.732	14.669							-10.750	13.971					-1.359	-19.676***	-12.163	14.496
	(-0.238)	(-5.387)	(-0.800)	(1.178)							(-0.374)	(0.539)					(-0.296)	(-5.319)	(-0.829)	(1.164)
07W	8.202	23.037***	-7.060	2.596							104.648***	100.075***					8.051	23.289***	-6.570	3.034
	(1.378)	(4.580)	(-0.448)	(0.189)							(3.492)	(3.692)					(1.352)	(4.627)	(-0.418)	(0.221)
07X	19.515**	8.222	29.224	10.287							124.020**	68.238*					19.295**	8.333	28.104	9.880
	(3.225)	(1.625)	(1.785)	(0.729)							(3.279)	(2.066)					(3.187)	(1.646)	(1.718)	(0.701)
07Y	15.017*	29.029***	3.459	10.739							107.801***	104.883***					15.295*	29.159***	3.777	10.887
	(2.520)	(5.708)	(0.226)	(0.809)							(3.625)	(3.899)					(2.565)	(5.731)	(0.247)	(0.820)
08A	43.388***	56.014***	-25.599	-35.700							52.805	51.689					43.034***	56.220***	-25.535	-35.127
	(4.883)	(7.264)	(-1.086)	(-1.730)							(1.382)	(1.544)					(4.843)	(7.292)	(-1.084)	(-1.702)
08C	-5.374	20.776**	-22.121	0.079							92.582**	98.817***					-6.151	21.101**	-21.690	0.644
	(-0.679)	(3.068)	(-1.206)	(0.005)							(3.064)	(3.623)					(-0.776)	(3.114)	(-1.183)	(0.041)
08D	-12.052	-0.170	-1.822	0.586							92.801*	62.715					-12.480*	0.110	-2.694	0.613
	(-1.923)	(-0.032)	(-0.105)	(0.039)							(2.456)	(1.901)					(-1.990)	(0.021)	(-0.155)	(0.041)
08E	53.883***	28.985***	27.711	21.244							121.007***	71.801*					54.150***	29.302***	27.585	20.868
	(6.807)	(4.429)	(1.534)	(1.408)							(3.705)	(2.484)					(6.840)	(4.477)	(1.529)	(1.384)
08F	45.965***	81.690***	-4.396	-7.548							21.044	78.272					46.406***	81.800***	-4.586	-7.742
	(7.827)	(15.383)	(-0.255)	(-0.484)							(0.454)	(1.890)					(7.898)	(15.397)	(-0.265)	(-0.497)
08G	24.223***	18.068***	-13.400	7.087							83.802**	59.077*					24.555***	18.357***	-13.628	6.507
	(4.159)	(3.848)	(-0.723)	(0.459)							(2.607)	(2.074)					(4.215)	(3.908)	(-0.736)	(0.422)
08H	1.163	15.088*	3.335	10.689							81.845*	86.798**					0.182	15.265*	2.785	11.445
	(0.153)	(2.362)	(0.193)	(0.675)							(2.402)	(2.891)					(0.024)	(2.388)	(0.161)	(0.722)
08J	-22.957***	5.485	20.408	17.001							38.418	61.421*					-22.378***	5.802	21.000	17.700
	(-5.376)	(1.403)	(1.613)	(1.394)							(1.203)	(2.149)					(-5.237)	(1.483)	(1.659)	(1.449)
08K	-13.059*	-24.619***	-27.778	13.257							-18.731	7.659					-14.091*	-24.290***	-28.314	13.300
	(-2.215)	(-5.439)	(-1.794)	(1.012)							(-0.657)	(0.298)					(-2.383)	(-5.350)	(-1.829)	(1.016)
08L	-8.932	-21.658***	-30.434	9.334							-17.339	9.728					-9.675	-21.361***	-30.794	9.410
	(-1.560)	(-4.704)	(-1.892)	(0.693)							(-0.596)	(0.372)					(-1.687)	(-4.633)	(-1.916)	(0.699)
08M	-3.460	9.547*	-22.092	-13.309							82.195*	104.384**					-3.771	9.609*	-22.395	-13.320
	(-0.604)	(1.974)	(-1.350)	(-0.953)							(2.103)	(2.996)					(-0.657)	(1.981)	(-1.368)	(-0.954)
08N	39.834***	77.253***	2.646	-0.042							27.208	83.793*					40.039***	77.424***	2.549	0.022
	(6.742)	(14.494)	(0.161)	(-0.003)							(0.598)	(2.064)					(6.773)	(14.520)	(0.155)	(0.002)
08P	-12.935**	16.954***	24.001	24.504*							53.204	75.933**					-12.331**	17.336***	24.681*	25.324*
	(-2.767)	(4.071)	(1.939)	(2.091)							(1.681)	(2.679)					(-2.637)	(4.161)	(1.993)	(2.159)
08Q	-22.981***	-32.110***	-31.460*	3.692							-27.446	2.894					-23.726***	-31.870***	-32.025*	3.718
	(-4.855)	(-8.365)	(-2.086)	(0.290)							(-0.959)	(0.112)					(-5.001)	(-8.283)	(-2.124)	(0.292)
08R	-36.150***	4.606	4.707	15.881							26.952	61.230*					-36.051***	4.907	4.652	16.465
	(-6.632)	(0.943)	(0.373)	(1.337)							(0.847)	(2.149)					(-6.610)	(1.005)	(0.369)	(1.385)
08T	-27.241***	4.665	15.451	17.861							31.786	59.344*					-26.863***	5.053	15.638	18.467
	(-5.789)	(1.103)	(1.227)	(1.480)							(1.003)	(2.091)					(-5.707)	(1.194)	(1.242)	(1.529)
08V	19.968*	24.805***	-3.419	0.299							109.409**	122.426***					19.159*	24.879***	-3.693	0.380
	(2.560)	(3.887)	(-0.175)	(0.018)							(2.785)	(3.501)					(2.441)	(3.875)	(-0.189)	(0.023)
08W	41.109***	93.345***	1.949	11.959							30.448	101.234*					40.869***	93.572***	1.821	12.240
	(6.943)	(17.801)	(0.115)	(0.784)							(0.670)	(2.497)					(6.899)	(17.839)	(0.107)	(0.803)
08X	-27.023***	9.726*	10.453	22.018							32.609	64.642*					-26.864***	10.073*	10.524	22.608*
	(-5.324)	(2.142)	(0.867)	(1.948)							(1.054)	(2.330)					(-5.289)	(2.218)	(0.873)	(1.998)
08Y	30.018***	20.972**	11.426	16.669							104.678**	68.621*					29.138***	21.441**	11.289	16.884
	(3.516)	(3.000)	(0.577)	(1.008)							(3.234)	(2.392)					(3.408)	(3.064)	(0.570)	(1.022)
09A	53.582***	47.631***	38.935*	45.731**							125.652***	95.951***					53.202***	48.081***	38.806*	45.835**
	(5.055)	(5.037)	(2.384)	(3.206)							(3.942)	(3.403)					(5.023)	(5.087)	(2.377)	(3.214)
09C	46.768***	4.101	16.525	-15.975							32.249	35.513					47.398***	4.044	16.699	-16.079
	(4.780)	(0.488)	(0.927)	(-1.012)							(1.120)	(1.363)					(4.843)	(0.481)	(0.936)	(-1.018)
09D	-40.026***	4.102	-1.413	8.188							36.395	65.589**					-40.186***	4.462	-1.165	9.547
	(-8.339)	(0.946)	(-0.122)	(0.783)							(1.394)	(2.767)					(-8.368)	(1.029)	(-0.101)	(0.913)
09E	33.287***	2.624	-4.588	-20.550							16.504	34.161					33.700***	2.846	-4.107	-20.223
	(6.104)	(0.572)	(-0.258)	(-1.305)							(0.595)	(1.355)					(6.179)	(0.620)	(-0.231)	(-1.285)
09F	-32.761***	5.038	5.223	9.117							-2.479	38.527					-32.856***	5.356	5.622	10.571
	(-4.783)	(0.806)	(0.416)	(0.800)							(-0.091)	(1.566)					(-4.795)	(0.857)	(0.447)	(0.927)
09G	-36.345***	0.867	-1.231	2.736							11.551	42.090					-36.163***	1.087	-1.162	3.712
	(-9.247)	(0.249)	(-0.110)	(0.270)							(0.443)	(1.779)					(-9.197)	(0.312)	(-0.104)	(0.366)
09H	-6.646	16.569***	22.884	19.577							25.884	58.318*					-5.975	16.770***	22.913	20.078
	(-1.252)	(3.401)	(1.947)	(1.831)							(0.957)	(2.371)					(-1.125)	(3.441)	(1.949)	(1.878)
09J	5.463	6.757	-14.104	-11.999							-4.309	37.804					5.854	6.858	-13.907	-11.731
	(0.924)	(1.345)	(-0.943)	(-0.902)							(-0.155)	(1.501)					(0.990)	(1.365)	(-0.930)	(-0.881)
09L	-1.841	-3.513	24.142	5.720							9.676	29.889					-1.254	-3.305	23.886	5.429
	(-0.402)	(-0.861)	(1.895)	(0.498)							(0.360)	(1.221)					(-0.274)	(-0.809)	(1.874)	(0.472)
09N	1.772	3.643	29.059*	10.834							16.099	37.722					2.383	3.948	28.724*	10.595
	(0.363)	(0.880)	(2.306)	(0.960)							(0.600)	(1.544)					(0.488)	(0.953)	(2.279)	(0.939)
09P	-50.860***	-5.916	-10.654	0.445							-4.654	45.076					-51.361***	-5.583	-10.745	1.711
	(-7.566)	(-0.947)	(-0.854)	(0.039)							(-0.173)	(1.842)					(-7.632)	(-0.893)	(-0.861)	(0.150)
09W	18.421***	0.104	-8.153	-20.400							4.826	30.763					18.808***	0.054	-7.863	-20.239
	(3.615)	(0.024)	(-0.539)	(-1.516)							(0.175)	(1.228)					(3.688)	(0.012)	(-0.520)	(-1.504)
09X	-8.411*	12.882***	18.570	13.740							16.984	52.025*					-7.448	13.185***	18.910	14.493
	(-1.966)	(3.371)	(1.648)	(1.347)							(0.654)	(2.202)					(-1.739)	(3.447)	(1.678)	(1.420)
09Y	2.651	3.310	28.332*	9.628							17.534	37.420					3.435	3.487	28.106*	9.370
	(0.626)	(0.927)	(2.280)	(0.865)							(0.653)	(1.532)					(0.811)	(0.975)	(2.261)	(0.841)
10A	35.063***	-4.214	-10.042	-30.274							15.427	26.361					35.362***	-4.148	-9.962	-30.320
	(5.327)	(-0.742)	(-0.538)	(-1.822)							(0.551)	(1.037)					(5.371)	(-0.730)	(-0.534)	(-1.825)
10C	14.252*	2.043	38.991**	8.433							26.138	34.374					15.231*	2.306	39.395**	8.539
	(1.990)	(0.333)	(2.836)	(0.697)							(0.957)	(1.386)					(2.125)	(0.376)	(2.865)	(0.705)
10D	164.491***	102.884***	127.637***	80.601***							147.370***	133.319***					164.724***	102.756***	127.632***	80.432***
	(6.338)	(4.135)	(5.196)	(3.531)							(3.910)	(3.785)					(6.347)	(4.130)	(5.196)	(3.524)
10E	33.011***	3.890	2.420	-17.001							21.460	37.491					33.031***	4.003	3.249	-16.233
	(3.376)	(0.505)	(0.131)	(-1.055)							(0.742)	(1.446)					(3.378)	(0.519)	(0.176)	(-1.007)
10G	12.973*	24.008***	33.985*	22.307							26.087	57.150*					13.770**	24.313***	34.370*	22.507
	(2.448)	(5.256)	(2.528)	(1.845)							(0.846)	(2.041)					(2.596)	(5.318)	(2.557)	(1.861)
10H	22.446***	31.602***	19.867	9.350							24.177	41.755					23.358***	31.879***	20.376	9.665
	(4.269)	(6.743)	(1.349)	(0.709)							(0.752)	(1.449)					(4.440)	(6.799)	(1.384)	(0.733)
10J	4.644	16.193***	28.673	13.172							-20.805	16.340					5.360	16.368***	23.910	9.850
	(0.974)	(3.902)	(1.647)	(0.843)							(-0.693)	(0.592)					(1.123)	(3.941)	(1.487)	(0.684)
10K	14.819**	22.407***	34.758	15.822							-11.657	23.803					15.513**	22.621***	29.738	12.270
	(2.927)	(4.872)	(1.842)	(0.932)							(-0.386)	(0.858)					(3.063)	(4.918)	(1.707)	(0.784)
10L	-49.214***	-1.804	39.448*	22.763							-175.649	-90.635
	(-10.545)	(-0.421)	(2.540)	(1.520)							(-1.513)	(-0.847)
10M	38.955***	45.662***	60.463***	44.111**							52.924	78.646**					39.829***	46.024***	60.846***	44.252**
	(3.547)	(4.354)	(3.580)	(2.835)							(1.644)	(2.675)					(3.626)	(4.389)	(3.605)	(2.847)
10N	22.029**	30.597***	42.612**	27.264*							38.340	63.045*					22.727**	30.886***	43.029**	27.535*
	(2.843)	(4.453)	(2.924)	(2.076)							(1.220)	(2.210)					(2.933)	(4.495)	(2.953)	(2.098)
10Q	11.325**	29.457***	12.397	8.048							18.194	40.683					12.060**	29.787***	12.950	8.526
	(2.820)	(8.499)	(0.817)	(0.593)							(0.565)	(1.411)					(3.001)	(8.589)	(0.853)	(0.628)
10R	7.098	30.113***	8.900	11.126							68.360	85.709*					7.290	30.248***	12.617	14.044
	(0.993)	(4.735)	(0.474)	(0.679)							(1.683)	(2.321)					(1.019)	(4.757)	(0.661)	(0.842)
10T	-1.261	19.014**	19.066	14.395							19.013	54.212					-1.398	18.971**	18.990	14.463
	(-0.168)	(2.865)	(1.292)	(1.083)							(0.601)	(1.892)					(-0.186)	(2.857)	(1.286)	(1.088)
10V	13.324**	20.646***	35.025*	16.579							-8.417	25.602					13.887**	20.791***	31.410*	14.102
	(2.951)	(5.251)	(2.056)	(1.083)							(-0.280)	(0.929)					(3.075)	(5.286)	(1.966)	(0.983)
10W	3.346	17.904***	24.103	15.731							22.318	52.896					3.597	18.111***	24.349	15.924
	(0.603)	(3.622)	(1.662)	(1.202)							(0.722)	(1.886)					(0.648)	(3.663)	(1.679)	(1.217)
10X	-13.847**	14.800***	15.845	12.855							-35.533	16.893					-14.155**	14.993***	10.130	9.328
	(-2.949)	(3.628)	(0.845)	(0.763)							(-1.172)	(0.608)					(-3.013)	(3.674)	(0.587)	(0.603)
10Y	53.159***	58.668***	51.175**	36.803*							56.084	66.991*					54.015***	58.958***	51.724**	37.157*
	(5.761)	(7.083)	(3.043)	(2.459)							(1.697)	(2.262)					(5.853)	(7.118)	(3.076)	(2.483)
11A	4.605	16.352***	27.975	12.930							-19.850	17.166					5.269	16.538***	22.707	9.256
	(1.213)	(5.037)	(1.588)	(0.817)							(-0.660)	(0.622)					(1.387)	(5.090)	(1.402)	(0.638)
11C	11.325*	23.397***	33.272*	21.622							29.995	57.634*					12.072*	23.687***	33.984*	22.100
	(2.156)	(5.046)	(2.477)	(1.794)							(0.992)	(2.103)					(2.297)	(5.105)	(2.530)	(1.834)
11D	16.406***	19.185***	34.841**	15.699							34.871	52.848					17.505***	19.419***	35.405**	15.892
	(3.643)	(4.821)	(2.629)	(1.314)							(1.137)	(1.897)					(3.880)	(4.871)	(2.672)	(1.330)
11E	4.039	15.851***	42.495***	18.732							108.194***	90.877**					4.637	16.088***	43.243***	19.295
	(0.834)	(4.066)	(3.507)	(1.757)							(3.387)	(3.180)					(0.957)	(4.126)	(3.568)	(1.810)
11H	-1.420	23.197***	39.317**	26.385*							100.928**	96.216***					-1.463	23.302***	39.404**	26.616*
	(-0.302)	(5.856)	(3.140)	(2.395)							(3.126)	(3.335)					(-0.311)	(5.882)	(3.147)	(2.417)
11J	20.219***	13.635***	10.810	-0.582							80.616*	58.615*					20.513***	13.865***	10.881	-0.649
	(5.203)	(4.150)	(0.699)	(-0.043)							(2.448)	(1.974)					(5.278)	(4.219)	(0.704)	(-0.048)
11M	24.800***	31.679***	50.156**	17.828							291.527***	126.165					25.366***	31.832***	50.329**	17.869
	(5.799)	(8.788)	(2.871)	(1.194)							(3.714)	(1.836)					(5.928)	(8.825)	(2.879)	(1.196)
11N	-17.028***	25.960***	22.894	3.393							-112.408*	-176.665***					-16.759***	26.069***	22.740	3.112
	(-3.980)	(6.827)	(1.356)	(0.217)							(-2.116)	(-3.635)					(-3.916)	(6.854)	(1.346)	(0.199)
11T	-5.175	13.419***	36.603**	16.751							94.668**	86.924**					-4.944	13.504***	37.067**	16.947
	(-1.095)	(3.433)	(2.886)	(1.501)							(2.926)	(3.008)					(-1.046)	(3.454)	(2.922)	(1.518)
11X	32.803***	27.209***	-32.456	-22.463							297.727***	323.570***					33.286***	27.335***	-32.110	-22.213
	(6.545)	(6.137)	(-1.891)	(-1.467)							(5.390)	(6.252)					(6.638)	(6.164)	(-1.871)	(-1.450)
12A	20.509***	25.008***	53.079***	24.716*							120.177***	94.216**					21.442***	25.104***	53.489***	24.837*
	(4.202)	(6.290)	(4.354)	(2.298)							(3.699)	(3.246)					(4.388)	(6.307)	(4.387)	(2.309)
12D	14.257**	31.633***	52.253***	32.999**							108.707***	99.696***					14.707**	31.775***	52.722***	33.196**
	(2.720)	(7.198)	(3.940)	(2.844)							(3.329)	(3.416)					(2.805)	(7.229)	(3.975)	(2.861)
12F	-22.214***	-6.446	31.748*	13.093							85.331	86.900					-22.618***	-6.313	31.124*	12.250
	(-4.687)	(-1.582)	(2.130)	(1.003)							(1.376)	(1.601)					(-4.770)	(-1.548)	(2.089)	(0.938)
13P	-35.644***	13.221***	15.821	8.832							89.340*	87.857**					-36.437***	13.088***	15.840	8.924
	(-7.882)	(3.326)	(1.183)	(0.729)							(2.371)	(2.619)					(-8.050)	(3.291)	(1.184)	(0.737)
99A	-52.805***	5.370	16.745	4.865							163.461***	136.351***
	(-10.933)	(1.229)	(1.165)	(0.364)							(3.623)	(3.314)
99C	15.678**	24.483***	37.354*	21.790							113.333**	110.975**					15.526**	24.505***	38.134*	22.264
	(2.919)	(5.311)	(2.035)	(1.356)							(2.804)	(3.149)					(2.889)	(5.313)	(2.078)	(1.386)
99D	23.561***	29.913***	34.685*	25.297							50.942	34.070					24.297***	29.979***	34.949*	25.798
	(3.527)	(5.320)	(2.057)	(1.726)							(1.170)	(0.874)					(3.635)	(5.330)	(2.071)	(1.758)
99E	56.735***	32.091***	53.342***	9.424							54.121	16.474					56.986***	32.085***	53.974***	9.669
	(8.400)	(6.025)	(3.331)	(0.671)							(1.514)	(0.516)					(8.436)	(6.023)	(3.370)	(0.688)
99F	63.928***	52.814***	60.736***	31.753*							60.397	36.238					64.543***	52.811***	61.335***	31.928*
	(8.117)	(7.963)	(3.781)	(2.243)							(1.674)	(1.123)					(8.192)	(7.961)	(3.817)	(2.255)
99G	75.537***	61.494***	69.439***	34.666*							73.444*	46.508					75.098***	61.536***	69.988***	35.108*
	(7.050)	(7.134)	(3.686)	(2.130)							(1.999)	(1.423)					(7.009)	(7.139)	(3.715)	(2.158)
99H	7.296	6.609	35.651**	15.561							21.993	41.663					8.103	6.863	35.468**	15.318
	(1.587)	(1.676)	(2.855)	(1.389)							(0.816)	(1.699)					(1.761)	(1.738)	(2.840)	(1.367)
99J	17.264***	3.796	-2.639	-14.705							8.055	36.286					17.915***	3.968	-2.218	-14.385
	(3.551)	(0.912)	(-0.179)	(-1.117)							(0.292)	(1.449)					(3.684)	(0.953)	(-0.151)	(-1.092)
99K	-15.120**	13.234**	15.860	14.695							21.841	54.450*					-14.467**	13.535**	16.403	15.809
	(-3.074)	(2.983)	(1.370)	(1.402)							(0.831)	(2.285)					(-2.941)	(3.051)	(1.417)	(1.507)
99M	3.241	0.743	27.253*	5.283							12.384	31.099					4.006	0.944	26.949*	4.971
	(0.671)	(0.187)	(2.151)	(0.467)							(0.459)	(1.267)					(0.829)	(0.237)	(2.127)	(0.439)
99N	4.343	19.587***	41.198***	21.748*							102.740**	89.690**					5.113	19.758***	41.629***	21.977*
	(1.004)	(5.364)	(3.418)	(2.033)							(3.204)	(3.123)					(1.181)	(5.407)	(3.454)	(2.055)
99P	1.450	1.201	10.284*	-6.458							10.309*	-5.198					1.706	1.300	10.638**	-6.328
	(0.385)	(0.370)	(2.512)	(-1.831)							(2.531)	(-1.484)					(0.453)	(0.400)	(2.599)	(-1.794)
99Q (Base category)
STP
QHM (base category)
QE1						-63.640***	-5.923**	-1.461	0.064					67.115*	25.816
						(-30.338)	(-3.130)	(-0.181)	(0.009)					(2.343)	(1.019)
QWO						-4.307*	-11.053***	-2.397	-3.895					2.352	4.405
						(-2.073)	(-6.415)	(-0.549)	(-1.083)					(0.503)	(1.162)
QOQ						-20.164***	-3.503	1.287	8.000					14.122*	21.349***
						(-8.587)	(-1.765)	(0.234)	(1.744)					(2.520)	(4.813)
QOP						-32.165***	-6.087***	10.077	3.184					-14.417	8.273
						(-15.640)	(-3.517)	(1.238)	(0.478)					(-0.720)	(0.484)
QYG						-54.215***	-9.216***	3.923	1.108					-20.768	3.107
						(-28.868)	(-5.566)	(0.558)	(0.182)					(-1.046)	(0.182)
QF7						-4.559	-22.252***	-16.112**	-0.509					-6.637	6.957
						(-1.879)	(-11.484)	(-2.725)	(-0.106)					(-1.126)	(1.465)
QNC						4.967*	3.008	4.409	-5.553					39.875	-2.937
						(2.088)	(1.532)	(0.521)	(-0.796)					(1.177)	(-0.099)
QOC						7.712*	-8.842**	17.001*	-7.534					53.391	-5.933
						(2.168)	(-3.152)	(2.095)	(-1.136)					(1.588)	(-0.202)
QJ2						-6.014*	-0.366	-11.081	-11.659					-139.285***	-87.255**
						(-2.091)	(-0.156)	(-1.004)	(-1.264)					(-4.617)	(-3.202)
QJM						-12.809***	1.723	25.228*	16.060					-50.394*	-39.890
						(-4.152)	(0.679)	(2.356)	(1.828)					(-2.120)	(-1.892)
QT1						18.938***	20.727***	-1.941	3.539					16.452	20.718**
						(5.194)	(6.785)	(-0.259)	(0.567)					(1.824)	(2.844)
QK1						5.968*	25.123***	12.677	18.717					-124.472**	-82.736*
						(1.963)	(9.270)	(0.852)	(1.389)					(-3.003)	(-2.166)
QUA						-36.621***	-6.375**	-36.706***	-1.132					-67.466**	32.445
						(-14.089)	(-2.840)	(-4.673)	(-0.165)					(-2.597)	(1.443)
QHL						-58.348***	-5.001*	-22.813**	-4.054					-60.379*	25.949
						(-21.903)	(-2.106)	(-2.701)	(-0.542)					(-2.368)	(1.178)
QWU						18.074***	18.170***	-10.814	-7.048					-11.313	36.264
						(5.587)	(7.144)	(-0.772)	(-0.640)					(-0.315)	(1.146)
QGH						-8.399**	-2.220	20.785	6.725					-34.379	-18.888
						(-2.826)	(-0.897)	(1.789)	(0.690)					(-0.989)	(-0.626)
QPM						-74.533***	-32.429***	0.367	1.478					-79.836***	-45.511**
						(-29.568)	(-13.793)	(0.043)	(0.195)					(-4.005)	(-2.637)
QUE						-33.461***	-2.950	-4.891	-9.747					-64.684**	-36.609*
						(-14.259)	(-1.459)	(-0.642)	(-1.493)					(-3.157)	(-2.082)
QMM						-60.785***	-18.420***	6.059	14.016*					-50.759*	-12.102
						(-28.749)	(-9.508)	(0.807)	(2.124)					(-2.433)	(-0.667)
QJG						-55.790***	-16.943***	5.841	4.868					-45.306*	-16.769
						(-23.088)	(-7.757)	(0.789)	(0.758)					(-2.173)	(-0.926)
QHG						-45.984***	-11.612***	-70.995***	-30.499***					-103.615***	-46.516**
						(-19.110)	(-5.187)	(-9.883)	(-5.074)					(-5.079)	(-2.634)
QM7						2.203	-12.568***	-1.829	-0.029					-33.581	-8.838
						(0.872)	(-5.988)	(-0.250)	(-0.005)					(-1.604)	(-0.486)
QH8						19.756***	20.745***	10.176	5.660					-28.647	-11.742
						(5.915)	(7.611)	(1.393)	(0.905)					(-1.384)	(-0.655)
QRV						-2.593	6.324**	-8.350	2.779					-22.269	-10.691
						(-0.955)	(2.764)	(-0.868)	(0.354)					(-1.103)	(-0.612)
QMJ						-14.770***	-6.726**	-8.958	-2.722					-16.348	-18.618
						(-5.379)	(-2.934)	(-0.799)	(-0.267)					(-0.675)	(-0.910)
QMF						6.275*	45.955***	-33.627**	-15.253					-18.315	-2.580
						(2.445)	(20.556)	(-3.290)	(-1.739)					(-0.618)	(-0.100)
QKK						-16.699***	-11.914***	-44.654***	-14.394					-79.844***	-48.035**
						(-6.427)	(-5.490)	(-5.105)	(-1.949)					(-4.038)	(-2.774)
QWE						-44.319***	-15.284***	-26.550***	-3.551					-70.370***	-40.233*
						(-21.076)	(-8.408)	(-3.562)	(-0.554)					(-3.514)	(-2.294)
QKS						-1.496	-12.574***	-32.796***	-21.521**					-64.081***	-39.589*
						(-0.617)	(-5.995)	(-3.479)	(-2.631)					(-3.338)	(-2.350)
QNX						-54.627***	-12.870***	-20.748***	-5.727					-79.749***	-33.255*
						(-29.903)	(-7.902)	(-3.807)	(-1.232)					(-4.622)	(-2.222)
QNQ						-18.734***	-2.804	-8.526	-4.107					-78.784***	-40.349**
						(-7.455)	(-1.291)	(-1.339)	(-0.752)					(-4.488)	(-2.648)
QXU						-24.205***	-13.951***	-10.140	-0.934					-77.610***	-36.543*
						(-10.706)	(-7.244)	(-1.665)	(-0.178)					(-4.449)	(-2.409)
QT6						-49.158***	7.100*	-7.377	-12.192					-169.152**	-198.906***
						(-15.798)	(2.480)	(-0.492)	(-0.874)					(-2.642)	(-3.402)
QJK						-29.620***	-17.581***	-20.965	-20.700*					-69.842*	-59.520*
						(-13.893)	(-9.505)	(-1.819)	(-2.006)					(-2.327)	(-2.206)
QSL						2.278	8.494*	-60.694***	-35.849**					204.295***	251.415***
						(0.565)	(2.336)	(-3.909)	(-2.593)					(4.115)	(5.486)
QUY						-26.631***	2.776	14.915*	6.455					-12.939	1.338
						(-10.808)	(1.364)	(2.072)	(1.085)					(-0.455)	(0.055)
QOX						-23.430***	3.569	17.100*	7.659					-11.062	1.291
						(-9.726)	(1.783)	(2.454)	(1.329)					(-0.393)	(0.053)
QVV						-9.737***	-4.467*	-13.105	-11.392					-23.051	-21.464
						(-3.829)	(-2.100)	(-1.109)	(-1.147)					(-0.851)	(-0.899)
QRL						-30.507***	-2.147	-0.746	-0.350					-88.655***	-31.647
						(-16.982)	(-1.389)	(-0.062)	(-0.033)					(-4.493)	(-1.811)
QR1						-3.841	13.265***	-2.942	-8.450					-60.857	-38.830
						(-1.251)	(5.166)	(-0.275)	(-0.949)					(-1.744)	(-1.284)
QU9						-12.766***	11.160***	-2.788	-3.640					-72.889***	-40.027**
						(-6.019)	(5.938)	(-0.405)	(-0.612)					(-4.127)	(-2.609)
Providers (percentage Trust users by GP practice)
RTQ			169.521	385.603				910.057***	723.324***										179.057	412.320
			(0.445)	(1.225)				(3.528)	(3.373)										(0.469)	(1.307)
RTV			-413.948*	-0.558				-646.692***	4.141										-467.652*	-47.664
			(-1.981)	(-0.003)				(-4.932)	(0.037)										(-1.963)	(-0.208)
RVN			-489.959*	-179.168				-472.039*	-93.396										-501.437*	-155.546
			(-1.990)	(-0.902)				(-2.164)	(-0.533)										(-2.036)	(-0.783)
RRP			790.567	26.606				827.358*	-196.043										814.115	64.021
			(1.715)	(0.070)				(2.267)	(-0.590)										(1.765)	(0.168)
RWX			375.221	114.596				875.205***	549.469***										365.003	134.543
			(1.199)	(0.410)				(5.062)	(3.587)										(1.166)	(0.481)
RXT			-586.843*	81.316				-130.211	29.052										-602.081**	102.092
			(-2.564)	(0.392)				(-0.627)	(0.155)										(-2.629)	(0.491)
TAJ			1016.767***	-201.324				757.861***	-365.282*										1018.026***	-190.732
			(4.101)	(-0.901)				(3.820)	(-2.079)										(4.105)	(-0.853)
TAD			1119.259*	1375.022**				970.652***	1176.581***										1123.777*	1405.448**
			(2.115)	(2.856)				(4.899)	(6.814)										(2.123)	(2.918)
RJX			87023.125**	83221.420**				83435.088**	89579.006**										14346.032	12416.269
			(2.726)	(2.718)				(2.611)	(2.912)										(0.330)	(0.328)
RT1			153.688	386.744				346.845	533.819**										137.529	406.780
			(0.633)	(1.834)				(1.455)	(2.579)										(0.566)	(1.928)
TAF			982.459*	160.848				966.083**	205.211										993.532*	172.854
			(2.495)	(0.433)				(3.145)	(0.716)										(2.523)	(0.465)
RV3			2355.562***	381.405				2072.316***	297.510										2370.669***	437.568
			(4.699)	(0.960)				(6.594)	(1.186)										(4.747)	(1.105)
RXA			-466.144	-543.477				-110.086	-262.763										-452.584	-477.156
			(-1.376)	(-1.891)				(-0.537)	(-1.471)										(-1.337)	(-1.657)
RJ8			-467.196	739.951				-386.880	745.354										-456.156	781.404
			(-0.886)	(1.484)				(-0.734)	(1.496)										(-0.862)	(1.564)
RYG			2097.686***	1178.379***				1964.920***	915.560**										2083.107***	1195.584***
			(4.728)	(3.426)				(4.584)	(2.736)										(4.693)	(3.475)
RNN			892.010**	773.488**				963.176***	651.229***										860.834**	781.802**
			(2.740)	(2.725)				(6.279)	(4.948)										(2.642)	(2.753)
RXM			925.033**	344.401				866.579**	279.566										932.022**	365.116
			(2.865)	(1.293)				(2.710)	(1.059)										(2.874)	(1.363)
RWV			800.741**	-31.498				827.733**	11.457										796.435**	-14.131
			(2.864)	(-0.124)				(2.972)	(0.045)										(2.847)	(-0.056)
RDY			1126.070***	395.048				1047.570***	287.740										1124.667***	419.726
			(3.668)	(1.533)				(3.450)	(1.128)										(3.661)	(1.628)
RYK			-814.759	-1035.081**				1564.359***	-68.019										-837.321*	-1020.622**
			(-1.929)	(-2.894)				(6.458)	(-0.320)										(-1.981)	(-2.853)
RWK			1927.118***	838.700*				1876.742***	847.403***										1929.574***	870.043*
			(4.517)	(2.423)				(6.292)	(3.359)										(4.520)	(2.513)
RR7			-611.307	-1248.439				-4003.260***	-1355.399										-617.093	-1313.131
			(-0.233)	(-0.565)				(-4.619)	(-1.796)										(-0.235)	(-0.595)
RXV			395.057	-387.650				456.336	-530.851*										383.984	-372.807
			(1.184)	(-1.462)				(1.710)	(-2.505)										(1.148)	(-1.402)
RWR			3187.218***	107.435				2205.795***	-483.028										3187.712***	140.533
			(6.408)	(0.257)				(7.408)	(-1.903)										(6.404)	(0.336)
RV9			583.617	441.302				-269.705	-37.373										572.054	456.427
			(1.072)	(0.875)				(-1.104)	(-0.169)										(1.050)	(0.905)
R1F			-2406.523***	-994.335				-1597.192**	-503.799										-2.31e+04	-1.56e+04
			(-4.073)	(-1.659)				(-2.818)	(-0.987)										(-1.497)	(-1.175)
RXY			1642.790***	647.680*				1830.517***	401.288										1635.699***	661.791*
			(4.836)	(2.167)				(7.010)	(1.735)										(4.815)	(2.213)
RW5			-816.017***	-86.963				-901.278***	-143.551										-721.878**	27.970
			(-3.644)	(-0.411)				(-4.023)	(-0.678)										(-3.178)	(0.131)
RGD			867.789*	-471.642				1081.286***	-411.450**										850.209*	-453.682
			(2.509)	(-1.666)				(6.696)	(-3.017)										(2.456)	(-1.601)
RT5			662.807	263.978				728.176	292.710										659.206	267.298
			(1.407)	(0.614)				(1.548)	(0.682)										(1.400)	(0.622)
RP7			325.574	72.005				-155.544	-224.307										322.148	72.586
			(1.277)	(0.334)				(-0.859)	(-1.532)										(1.260)	(0.336)
TAE			1131.921*	-333.237				1213.456***	569.624***										1092.430*	-387.429
			(2.280)	(-0.804)				(6.053)	(3.472)										(2.134)	(-0.907)
RW4			-497.136*	166.039				-708.820***	-79.461										-664.190*	7.203
			(-2.143)	(0.746)				(-5.390)	(-0.668)										(-2.221)	(0.025)
RMY			-1399.906***	-1025.989***				-836.072***	-767.257***										-1414.563***	-1005.678***
			(-6.107)	(-4.709)				(-5.356)	(-5.403)										(-6.168)	(-4.614)
RAT			3662.221***	4127.735***				4253.432***	4535.826***										3669.148***	4167.278***
			(6.008)	(7.499)				(9.763)	(11.933)										(6.017)	(7.571)
RRD			-1126.337***	-545.158*				-521.508**	-123.681										-1147.537***	-529.732*
			(-3.952)	(-2.132)				(-2.928)	(-0.785)										(-4.021)	(-2.070)
RLY			643.702*	372.058				714.458***	495.524***										626.632*	377.175
			(2.299)	(1.635)				(4.492)	(3.846)										(2.237)	(1.657)
RP1			-2672.237***	-1968.205***				-2482.425***	-1834.633***										-2700.883***	-1947.402***
			(-7.663)	(-6.145)				(-7.654)	(-6.126)										(-7.737)	(-6.077)
RX4			643.211*	657.950**				1264.881***	917.454***										610.217*	661.315**
			(2.206)	(2.642)				(8.067)	(6.867)										(2.091)	(2.655)
RTF			-22.771	-760.356				59.795	-491.931										-45.689	-742.231
			(-0.031)	(-1.192)				(0.184)	(-1.732)										(-0.063)	(-1.163)
RHA			1426.452***	598.885*				1113.913***	274.096										1421.806***	626.539*
			(4.069)	(2.070)				(5.058)	(1.498)										(4.066)	(2.171)
RNU			1349.374**	987.310*				1059.006***	978.593***										1342.684**	1008.113*
			(2.957)	(2.455)				(4.798)	(5.009)										(2.941)	(2.507)
RPG			3396.519***	3235.397***				3317.799***	1975.428***										3388.957***	3249.009***
			(4.186)	(4.550)				(10.479)	(7.214)										(4.176)	(4.570)
RT2			-925.506**	283.708				-1483.108***	-288.978										-687.778	322.369
			(-3.186)	(1.094)				(-6.190)	(-1.496)										(-1.497)	(0.808)
RXE			873.966*	24.289				573.642**	-304.739										858.862*	37.772
			(2.141)	(0.068)				(3.122)	(-1.938)										(2.103)	(0.106)
TAH			1881.956**	-1158.490**				2156.063***	-1163.448***										1867.390**	-1132.824**
			(3.271)	(-3.174)				(8.789)	(-6.174)										(3.244)	(-3.100)
R1C			1170.836	808.316				706.003	713.416										1087.832	769.126
			(1.791)	(1.430)				(1.698)	(1.926)										(1.658)	(1.356)
RH5			2964.092***	1540.299***				3002.578***	1501.377**										2957.020***	1555.974***
			(5.709)	(3.293)				(5.787)	(3.212)										(5.693)	(3.327)
RWN			1382.513***	863.281**				2304.951***	1010.513***										1362.751***	879.605**
			(3.572)	(2.597)				(11.176)	(5.739)										(3.518)	(2.644)
RV5			2020.905***	-1396.072***				1677.324***	-1034.217***										2024.902***	-1352.511***
			(4.764)	(-4.235)				(6.498)	(-4.790)										(4.787)	(-4.116)
RRE			966.968***	103.776				688.887***	60.601										977.329***	124.583
			(4.271)	(0.577)				(4.519)	(0.496)										(4.315)	(0.692)
RQY			-438.304	-406.096				343.779	33.752										-436.769	-386.191
			(-1.758)	(-1.427)				(1.514)	(0.161)										(-1.751)	(-1.354)
RXG			614.275	-546.011*				888.458***	-285.569*										586.991	-540.473*
			(1.929)	(-2.124)				(6.460)	(-2.483)										(1.842)	(-2.101)
RW1			223.242	117.473				310.156	128.680										422.943	277.319
			(0.464)	(0.273)				(0.833)	(0.387)										(1.022)	(0.755)
RXX			162.362	-256.498				769.727***	-310.114**										188.642	-211.514
			(0.703)	(-1.284)				(6.664)	(-2.997)										(0.815)	(-1.056)
RX3			1027.339***	-617.026*				950.861***	-725.109***										1029.657***	-590.842*
			(3.397)	(-2.419)				(6.810)	(-6.085)										(3.407)	(-2.317)
RKL			1981.996***	932.507*				1093.087***	476.325										1963.987***	957.521*
			(4.116)	(2.353)				(3.448)	(1.840)										(4.077)	(2.417)
R1A			600.601	-198.216				-212.353	-548.436										568.665	-194.857
			(1.286)	(-0.506)				(-0.538)	(-1.674)										(1.217)	(-0.497)
NTT			75531.369***	69249.125***				74734.581***	68974.513***										75377.738***	69175.775***
			(9.352)	(9.415)				(9.344)	(9.467)										(9.327)	(9.403)
NMJ			23518.787***	13557.003**				25927.925***	15955.907***										23637.370***	13885.920**
			(4.661)	(3.125)				(5.351)	(3.824)										(4.660)	(3.186)
NQL			1530.143	1073.144				717.939**	82.203										1545.736	1119.227
			(1.790)	(1.497)				(3.141)	(0.417)										(1.808)	(1.560)
NMV			811.862	-1.29e+04***				1102.394	-1.31e+04***										1935.688	-1.18e+04***
			(0.205)	(-3.886)				(0.278)	(-3.934)										(0.500)	(-3.639)
NR5			164.117	791.261**				233.626	728.409*										153.507	813.510**
			(0.490)	(2.615)				(0.701)	(2.418)										(0.458)	(2.688)
NR0			6776.129	2399.998				9322.359	2740.741										6724.796	2331.775
			(1.272)	(0.550)				(1.778)	(0.640)										(1.262)	(0.534)
NYA			81380.889***	68314.427***				79866.456***	68693.323***										82296.997***	69030.538***
			(7.564)	(7.440)				(7.383)	(7.441)										(7.606)	(7.479)
GG86 (Base category)
Percentage users of any Trust by GP practice
											743.698***	222.493*		788.091***	163.056
											(6.199)	(2.190)		(7.407)	(1.809)
Providers (percentage Trust users out of all users by GP practice)
RTQ											-195.697**	-55.741		58.586	33.548
											(-2.631)	(-0.861)		(1.810)	(1.195)
RTV											-128.012***	-89.435**		-36.356*	-27.684*
											(-3.675)	(-2.818)		(-2.508)	(-2.223)
RVN											-15.856	-29.186		-3.074	-16.452
											(-0.622)	(-1.317)		(-0.126)	(-0.778)
RRP											-22.515	-15.482		4.909	-12.446
											(-0.787)	(-0.646)		(0.263)	(-0.801)
RWX											63.297**	7.168		67.360***	27.861**
											(3.179)	(0.403)		(6.064)	(2.878)
RXT											-46.755	-33.708		4.199	-50.689**
											(-1.669)	(-1.384)		(0.194)	(-2.711)
TAJ											4.006	-53.751*		20.780	-69.834***
											(0.152)	(-2.359)		(0.966)	(-3.763)
TAD											163.535**	76.200		0.926	7.481
											(3.176)	(1.670)		(0.054)	(0.501)
RJX											3300.362**	2968.955**		3115.926**	3117.642**
											(3.076)	(2.877)		(2.904)	(3.015)
RT1											23.091	-4.032		42.977**	17.528
											(1.360)	(-0.277)		(3.158)	(1.507)
TAF											9.371	-24.093		12.785	3.542
											(0.407)	(-1.247)		(0.672)	(0.223)
RV3											20.937	3.601		41.771**	-1.391
											(1.005)	(0.204)		(3.111)	(-0.120)
RXA											-17.655	-48.827		-2.836	-31.631*
											(-0.305)	(-0.972)		(-0.186)	(-2.413)
RJ8											181.097**	253.485***		131.686*	194.721***
											(2.733)	(4.183)		(2.101)	(3.378)
RYG											-14.362	-35.444		33.822	-37.421
											(-0.362)	(-1.013)		(0.955)	(-1.195)
RNN											374.401***	251.574***		3.627	2.074
											(5.087)	(3.749)		(0.212)	(0.140)
RXM											126.856**	79.820*		146.865***	72.692*
											(2.903)	(2.017)		(4.136)	(2.257)
RWV											77.434**	40.517		50.113*	18.534
											(3.049)	(1.754)		(2.039)	(0.827)
RDY											16.420	-3.028		15.987	-1.145
											(0.680)	(-0.143)		(0.701)	(-0.057)
RYK											-35.091	-51.320		52.115*	-55.106**
											(-0.927)	(-1.543)		(2.445)	(-2.979)
RWK											-3.449	-53.804*		10.510	-11.050
											(-0.115)	(-2.053)		(0.412)	(-0.496)
RR7											59.629	-31.339		-147.343***	-77.427**
											(0.768)	(-0.470)		(-4.962)	(-2.997)
RXV											19.551	-45.959		11.692	-47.983***
											(0.590)	(-1.619)		(0.766)	(-3.706)
RWR											40.055	-81.196**		56.881***	-27.304*
											(1.234)	(-2.869)		(3.823)	(-2.101)
RV9											-28.992	-77.890		-55.252**	-41.393**
											(-0.555)	(-1.770)		(-3.088)	(-2.670)
R1F											231.053	143.890		32.036*	-1.767
											(1.877)	(1.269)		(2.206)	(-0.134)
RXY											88.992***	8.195		64.365***	7.315
											(5.414)	(0.559)		(4.870)	(0.622)
RW5											-46.933	-13.592		-131.409***	-54.354*
											(-1.393)	(-0.450)		(-4.544)	(-2.106)
RGD											-27.290	-100.428**		1.454	-47.151**
											(-0.695)	(-3.023)		(0.085)	(-3.181)
RT5											118.074*	104.487*		144.030**	98.929*
											(2.176)	(2.105)		(3.032)	(2.259)
RP7											37.530	33.384		24.322	19.771
											(1.076)	(1.081)		(0.887)	(0.808)
TAE											12.705	-21.105		40.253**	-0.495
											(0.397)	(-0.817)		(2.596)	(-0.037)
RW4											-135.576***	-87.470*		-49.116***	-32.539*
											(-3.614)	(-2.556)		(-3.319)	(-2.543)
RMY											11.402	-18.915		-5.576	-26.339*
											(0.403)	(-0.736)		(-0.381)	(-2.056)
RAT											114.511**	49.552		54.736*	64.860**
											(2.786)	(1.361)		(2.157)	(2.929)
RRD											-69.891	-77.622*		2.292	-8.989
											(-1.902)	(-2.439)		(0.161)	(-0.724)
RLY											75.081	10.163		-42.072	-3.296
											(1.153)	(0.182)		(-1.311)	(-0.117)
RP1											-8.931	-30.835*		2.269	-15.023
											(-0.514)	(-2.024)		(0.173)	(-1.309)
RX4											-18.690	-30.716		12.890	10.440
											(-0.674)	(-1.316)		(0.760)	(0.711)
RTF											-13.711	-64.912*		-26.113	-41.899**
											(-0.378)	(-2.088)		(-1.416)	(-2.616)
RHA											-97.647*	-72.480*		-9.840	-30.760*
											(-2.523)	(-2.185)		(-0.552)	(-1.998)
RNU											80.529***	34.029		71.220***	37.594***
											(3.901)	(1.889)		(6.381)	(3.853)
RPG											72.253*	50.999		100.000***	62.782***
											(2.225)	(1.843)		(7.092)	(5.111)
RT2											15.921	13.879		-41.289**	-35.174**
											(0.699)	(0.729)		(-2.791)	(-2.780)
RXE											41.077	19.255		-22.744	-44.668**
											(1.048)	(0.581)		(-1.347)	(-3.051)
TAH											237.520**	69.489		29.752	-67.864***
											(2.659)	(0.958)		(1.686)	(-4.491)
R1C											6.448	-20.271		70.002***	24.697*
											(0.191)	(-0.661)		(5.031)	(1.962)
RH5											-195.665***	-266.129***		-207.627***	-272.967***
											(-3.974)	(-5.840)		(-4.391)	(-6.227)
RWN											89.925***	61.318**		76.489***	22.895
											(3.483)	(2.701)		(5.523)	(1.894)
RV5											101.091***	12.579		54.679***	-15.213
											(5.387)	(0.767)		(3.938)	(-1.247)
RRE											19.557	-34.426		-46.569	-23.503
											(0.509)	(-1.016)		(-1.452)	(-0.831)
RQY											22.134	-12.726		29.260*	16.738
											(0.995)	(-0.663)		(2.011)	(1.318)
RXG											91.724*	53.251		-1.621	-39.771**
											(1.975)	(1.376)		(-0.095)	(-2.697)
RW1											107.830***	41.827*		70.027***	12.030
											(5.104)	(2.182)		(5.015)	(0.953)
RXX											69.781***	8.633		62.827***	4.295
											(4.502)	(0.630)		(5.696)	(0.446)
RX3											-9.300	-92.056**		0.822	-53.023***
											(-0.254)	(-2.962)		(0.050)	(-3.734)
RKL											-12.421	-35.696*		14.353	1.789
											(-0.677)	(-2.198)		(1.063)	(0.152)
R1A											21.181	-6.481		23.440	-9.821
											(0.517)	(-0.181)		(0.718)	(-0.346)
NTT											2887.984***	2638.851***		2890.075***	2653.164***
											(9.553)	(9.618)		(9.669)	(9.777)
NMJ											144.008*	60.857		98.685	55.373
											(1.967)	(0.932)		(1.411)	(0.888)
NQL											73.081	77.037		-22.418	-37.903*
											(1.220)	(1.456)		(-1.232)	(-2.414)
NMV											52.414	-92.487***		24.156	-96.005***
											(1.650)	(-3.337)		(0.898)	(-4.053)
NR5											48.119	64.915**		22.181	39.242
											(1.914)	(2.845)		(0.918)	(1.784)
NR0											185.042	61.533		290.821	81.941
											(1.124)	(0.455)		(1.819)	(0.627)
NYA											1492.203***	1169.542***		1520.362***	1200.580***
											(7.911)	(7.245)		(7.954)	(7.344)
GG86 (Base category)
